# Supplementary material for: Bioinformatics identification of key genes and therapeutic targets for exercise intervention in polycystic ovary syndrome
Source: Front Genet. 2025 Nov 20;16:1634588. doi: 10.3389/fgene.2025.1634588 (PMC12674599; doi:10.3389/fgene.2025.1634588)
Supplement: Supplementary file 1 [file Table1.xlsx]

## Sheet: Targets
Protein targets	Genecard
ALDH1A2	PKHD1
ALDH1B1	BRCA1
ALDH2	PKD1
CA13	BRCA2
CA12	ATM
CA4	TP53
CA7	PKD2
CBR1	TSC2
CYP1B1	PTEN
ERAP1	CEP290
IL2	MSH6
IL6	APC
LGALS9	MSH2
ALOX5	WT1
NMUR2	PTCH1
P4HB	FBN1
ALPI	DICER1
PTPRS	MLH1
HRAS	PMS2
SLC28A3	NF1
SLC5A1	SMARCA4
SLC5A2	TSC1
SLC5A4	CDH1
TDP1	CC2D2A
TYR	BLM
XDH	FLCN
BRPF1	RPGRIP1L
CASP6	RET
CASP8	OFD1
CASP9	TMEM67
CPA3	STK11
FFAR4	NBN
FOLH1	BRIP1
GCG	PIK3CA
ITGA4	MKS1
ITGB1	INS
KMO	RAD50
LTB4R	AR
LTB4R2	C11orf65
MAX	PALB2
MMEL1	BAP1
MYC	RECQL4
NLRP1	ATRX
PPARA	KCNH2
PPARD	AXIN2
PPARG	SMAD4
RXFP1	WRN
SLC12A2	SCN5A
SLC12A5	HNF1B
SRD5A1	KCNQ1
SRD5A2	CHEK2
BCHE	LRP5
CXCR4	VHL
POLD1	DYNC2H1
POLG	FLNA
POLA1	BRAF
POLB	CREBBP
TK1	FGFR1
TK2	FGFR2
DTYMK	POLE
NT5M	BMPR1A
P2RY2	BBS1
P2RY4	MUTYH
P2RY6	JAG1
TYMP	MECP2
TYMS	PKD1-AS1
HLA-A	KRAS
HLA-DRB1	ALMS1
ACE	INSR
CHRND	AHI1
ADAM12	BBS2
ADCY5	COL3A1
ADRM1	CTNNB1
AGTR2	BBS10
ENPEP	NOTCH2
ANPEP	USH2A
NPR1	MET
NPR3	PTPN11
APH1A	BARD1
APH1B	CDKN2A
BACE1	BBS4
BMP1	LMNA
BRS3	DOCK8
C3AR1	COL4A4
C5AR1	PDGFRA
CAPN1	MRE11
CAPN2	AKT1
CASP1	CHD7
CTSB	ALK
CTSD	TERT
CTSK	MKKS
CTSL	POLG
CBX2	BBS7
CBX4	COL4A5
CBX6	BBS9
CBX7	PRKCSH
CBX8	HRAS
CCKAR	KIT
CCNA2	SDHA
CCND1	EYA1
CDK2	COL4A3
CDY1; CDY1B	BBS12
CDYL	NPHP1
CDYL2	RAD51C
CAPNS1	GANAB
HLA-DRB3	SEC63
ECE1	CDH23
EDNRA	NPHS1
EDNRB	CUBN
ERAP2	LYST
F7	NPHP3
FCER2	VPS13B
FPR1	STAT3
FPR2	KIF7
FURIN	SDHB
CCKBR	RB1
GHSR	OCRL
SLC2A4	INPP5E
GNPAT	NLRP3
GRB2	PEX1
GRIA1	TCTN2
GRIA3	FH
GRPR	MYO7A
HPN	NIPBL
HGFAC	PAX2
HMGCR	LAMB2
ITGA2B	NPHS2
ITGB3	NSD1
KEAP1	IFT140
KISS1R	BBS5
KLK1	MED12
KLK3	GLI3
KLKB1	CYP19A1
LNPEP	SUFU
MAGI3	TBX1
MBOAT4	WDR19
MC3R	CDKN1C
MC4R	CASR
MC5R	BUB1B
MMP10	TTC21B
MMP11	RAD51D
MMP12	EVC2
MMP14	POLD1
MMP15	EPCAM
MMP17	LZTR1
MMP25	FSHR
MMP26	CACNA1C
MMP1	IDUA
MMP2	FANCC
MMP7	ATP7A
MMP8	PEX6
MMP3	SLC2A1
MMP9	AMH
CDC25B	AIRE
MC1R	COL5A1
NCOR2	SOS1
PCSK1	EGFR
PCSK2	PHOX2B
MME	CPLANE1
NCSTN	MEN1
TACR1	PLOD1
TACR2	SDCCAG8
TACR3	TMEM216
NMBR	SMARCB1
NMUR1	MITF
NPFFR1	FGFR3
NPFFR2	WFS1
NPY1R	HNF1A
NTSR1	SDHD
NTSR2	NPHP4
OPRD1	TCTN3
OPRK1	SLC12A3
OPRM1	ERCC4
OPRL1	IFT172
DDOST	TCTN1
PADI6	NRAS
F2R	CAPN10
F2RL1	TGFBR2
PCSK5	GRIN2A
PCSK6	CDKN1B
PCSK7	ERCC6
PDYN	FOXL2
PSENEN	NOD2
PGC	SHOC2
PROC	RAF1
PSMC6	CHRNE
PSMC3	DNMT3B
PSMC1	TMEM231
PSMC4	ZNF423
PSMC5	PCOS1
PSMC2	NOTCH1
PSMA1	MT-CYB
PSMA2	KIAA0586
PSMA3	SALL1
PSMA4	EVC
PSMA5	GATA3
PSMA6	COL4A1
PSMA7	FRAS1
PSMB10	TP63
PSMB11	H19
PSMB1	ARX
PSMB2	PRKAR1A
PSMB3	CYP17A1
PSMB4	AGRN
PSMB5	TNF
PSMB6	GJB2
PSMB7	EP300
PSMB8	FAS
PSMB9	SHBG
PSMD11	GATA2
PSMD12	ACE
PSMD13	ESR1
PSMD14	LEP
PSMA8	PCDH15
PSMD1	IGF1
PSMD2	WWOX
PSMD3	RUNX1
PSMD4	ATR
PSMD6	SMARCAL1
PSMD7	CBL
PSMD8	COL1A2
PSEN1	SCN10A
PSEN2	CNTNAP2
PTPN2	SURF1
PTPN9	SKI
PTPN1	B9D1
PTPRA	PAX6
PTPRC	PIK3R1
QRFPR	ACTB
RAD51	DHCR7
REN	COL1A1
RUVBL1	CSPP1
SLC15A1	DIAPH1
SEM1	SDHC
SHC1	ERCC5
ST3GAL1	GAS5
SIRT2	ALG9
SIRT1	KCNJ10
SIRT3	DNMT1
SSTR1	HNF4A
SSTR2	SMC1A
SSTR3	COL2A1
SSTR4	KCNE1
SSTR5	IQCB1
ST14	ERCC2
STAT3	ARID1A
STAT6	GREM1
YARS	DYRK1A
F2	FMR1
TMPRSS6	KCNJ2
PRSS3	ANOS1
XIAP	SCN1A
CTSE	POT1
CDK4	ALG8
CFB	WAS
DLG4	ANK2
F11	BSND
GLUL	TNFRSF1A
IL1B	PPARG
PRLR	COL5A2
SPSB2	DOK7
TMPRSS11D	MSR1
UBE2I	EHMT1
WDR5	LMX1B
KISS1	CHRNB1
GNRH1	RAPSN
TAC3	ADGRV1
GNRH2	NF2
NPS	TMEM127
GNRHR	FREM2
PROKR2	AOPEP
CSF2RB	LRP4
JAK2	CEP41
CSF2RA	POMT1
JAK3	GNAS
IL12RB1	GNRH1
GH2	PMM2
IL6R	FREM1
ENSG00000258728	ARL13B
IFNAR2-IL10RB	HSPG2
GHR	RELN
STAT1	SDHAF2
JUN	MFF-DT
IL6ST	INVS
SOCS3	CLCNKB
CEBPB	ZEB2
FOS	DZIP1L
NFKB1	TGFBR1
OSM	UBE3A
FNDC5	PDGFRB
Ser-Lys-Leu	CD40LG
metformin	TMEM237
FAM132B	CDKL5
UCP1	SOX10
46126_FLUKA	CDC73
indoxyl sulfate	IL6
compound C	FKRP
simvastatin	WDPCP
quercetin	TRPS1
selenomethioni.	ADAMTS2
SORCS3	MTOR
PLG	TGFB3
NGFR	B4GALT7
Zn(II	KAT6B
riluzole	ACTA2
clenbuterol	SMAD3
POMC	TTC8
NPY2R	REN
GHRL	UGT1A1
GAL	SLC12A1
SST	AKAP9
NPY	USH1C
GRM8	TCOF1
LEP	BMP4
NPY5R	ADIPOQ
yohimbine	FKTN
TNF	CRP
AKR1B1	DIS3L2
ADORA1	MT-ATP6
TOP1	WNT4
CA1	TGFB2
CA9	HDAC8
UGCG	TBC1D24
GBA	MUC1
GBA2	UMOD
PGD	ERBB2
CNR1	NTHL1
CNR2	SLC26A4
	TH
	KIF1A
	CDK4
	PLCE1
	RASA1
	ZNF469
	NRXN1
	KCNJ11
	GPC3
	CHRND
	SRCAP
	NEK8
	GLI2
	SIX5
	PIK3CD
	ANKRD11
	DNMT3A
	MAP2K1
	SATB2
	MUSK
	SIX1
	SOS2
	MVK
	COLQ
	SAMHD1
	FANCD2
	TGFB1
	CHAT
	GATA1
	NPHP3-ACAD11
	HCN4
	PIGN
	MYH9
	HSD17B4
	RYR1
	CFH
	KCNJ1
	WDR35
	C3
	LOC126806659
	TMEM138
	POR
	MAP2K2
	DNAJB11
	CYP11A1
	RAB3GAP2
	ROR2
	ABCC8
	HPRT1
	IL1B
	SETD2
	PAX3
	SLC29A3
	TRIM32
	CEP104
	AGT
	EZH2
	SPRED1
	NR5A1
	MIR21
	FANCA
	LRRC56
	IGF2
	FANCM
	CTLA4
	ADAR
	TREX1
	TMEM107
	SCN11A
	BCS1L
	ELN
	AMN
	CEP164
	ALB
	ARL6
	BBIP1
	ATP13A2
	TAFAZZIN
	PRL
	GCK
	XRCC2
	CHRNA1
	CRB2
	TREM2
	CACNA2D1
	FOXG1
	IL10
	DSP
	COL11A2
	LIFR
	MIR155
	L1CAM
	TWNK
	PITX2
	SMC3
	PRKN
	ERCC3
	SUCLA2
	COL11A1
	GATA4
	DGKE
	STAR
	FOXC1
	EXT2
	LHCGR
	IRS1
	ANKS6
	CBS
	SMO
	ARID1B
	MIR1225
	GLA
	HAX1
	GRIP1
	AGTR1
	RAB27A
	CUL3
	RNASEH2A
	PEX16
	CHST14
	SALL4
	ERCC8
	GNRHR
	MT-ND1
	SCN1B
	GFPT1
	LIG4
	FOXP3
	FASLG
	ALDH18A1
	SERPINE1
	NLRC4
	COQ8B
	TNXB
	RNASEH2B
	CFTR
	GJA1
	MAP3K1
	SLC6A8
	SMARCE1
	PDE6D
	CIITA
	EXT1
	GHR
	TTC7A
	MEG3
	PREPL
	TYMP
	CYP21A2
	STAT5B
	F5
	ALDH3A2
	MT-CO1
	HPS1
	RIT1
	NFIX
	LRP2
	MTHFR
	DCAF17
	ITGA3
	SIL1
	DCDC2
	CEP120
	SOX9
	AIP
	RNASEH2C
	TBX5
	GDF9
	BDNF
	COQ6
	PROKR2
	SEC61A1
	MPV17
	CHRNG
	CACNB2
	MAPK1
	B3GAT3
	PMS1
	COL18A1
	CGA
	KISS1
	PLCG2
	MIR146A
	DCTN1
	TTR
	SLC2A10
	MIR125A
	NTRK1
	EGF
	BSCL2
	RRAS
	SBDS
	MALAT1
	GHRL
	CLRN1
	FANCG
	WNT5A
	NEK1
	MAF
	EDNRB
	KCNQ1OT1
	SOX2
	MIR17
	HPS3
	B3GALT6
	MIR223
	LTBP2
	SLC3A1
	COQ2
	OTX2
	IFT80
	XIST
	THBD
	PDSS2
	CEP83
	CFI
	STAT1
	LINC01828
	GATAD1
	JAK2
	COMT
	RYR2
	MUC16
	SMARCA2
	CAV3
	GLIS2
	XIAP
	IFNG
	ACTN4
	KMT2A
	APOE
	MYCN
	RAD21
	LRP6
	PIK3R2
	SETBP1
	STIM1
	USH1G
	WHRN
	AMHR2
	AKT3
	ZIC3
	VCAN
	IFT122
	AAAS
	COQ9
	GPD1L
	CP
	HOXB13
	GJB6
	MIR142
	XPA
	PRKAG2
	MID1
	FTO
	ADAMTS17
	KCNJ5
	KATNIP
	TWIST1
	PLA2G6
	FST
	CASP10
	MT-ND4
	VEGFA
	WNK1
	SLC39A13
	MEFV
	EDN1
	SLC25A15
	ZDHHC24
	UGT1A7
	KCNE2
	SRY
	FGF8
	PEX2
	CUL7
	SNTA1
	MIR145
	UGT1A8
	MYC
	GATA6
	GATM
	SLC6A3
	MIRLET7C
	GP1BB
	MYLK
	FANCE
	IGFBP1
	RBP4
	HPSE2
	RAB23
	SCN4B
	SPINK5
	UGT1A4
	UGT1A6
	RPGRIP1
	KCNQ1-AS1
	LTBP3
	CLCNKA
	PNPLA6
	TRPC6
	SRC
	GDF6
	NOS3
	SEC23B
	UGT1A10
	ST3GAL5
	MMP2
	MYH6
	RRM2B
	MIR143
	DPAGT1
	APOA1
	ENPP1
	VLDLR
	CYP1B1
	FBN2
	MYH11
	ESCO2
	ESR2
	PSMB8
	IFT74
	UGT1A9
	KISS1R
	CYLD
	SH2D1A
	CLCN5
	ALPL
	XPC
	HPS4
	FANCL
	DGUOK
	HOTAIR
	ZMPSTE24
	TYROBP
	PROK2
	SHANK3
	IL1RN
	MIR30A
	ZBTB24
	INF2
	CXCR4
	GH1
	KCNJ8
	MIR126
	MAPKBP1
	TBX3
	MIR214
	B9D2
	BMP15
	RAB3GAP1
	SCARB2
	POMC
	MIR15A
	ENG
	ERBB4
	WASHC5
	PDX1
	FANCF
	KLLN
	SLMAP
	PRF1
	PEX10
	BICC1
	SHH
	ABCC9
	PARN
	VPS45
	F2
	AKT2
	MIR99A
	NDUFA10
	TBL1XR1
	MIR140
	MIR221
	AGK
	ADAMTS13
	MIR34C
	KLHL3
	OBSL1
	RMND1
	ATRIP
	MAGEL2
	SLC7A9
	MIR222
	MAX
	FBXL4
	UGT1A3
	GALNS
	GLIS3
	MIR29A
	HPS5
	SLC5A7
	BMP7
	CHEK1
	SLC52A2
	MAOA
	ALG5
	SLC26A1
	WIPF1
	CHRM3
	NKX2-1
	DGCR5
	SERAC1
	CD2AP
	HPS6
	IDS
	TTN
	TK2
	CAV1
	ARHGDIA
	PSAP
	APOB
	HSD3B2
	CYP24A1
	NR0B1
	MIR210
	MT-ND6
	MSX1
	MIR335
	MIR150
	RAG1
	CALM2
	POLR1C
	MIR127
	CDKN2B
	HYLS1
	ELAC2
	DKC1
	CXCL8
	MMP9
	IGF1R
	CASP8
	SCNN1B
	MAPT
	CFAP418
	FANCI
	COPA
	MIR106B
	TLR4
	CHST3
	ADAMTS10
	EIF2B5
	PAX8
	SUCLG1
	AFF4
	IFT88
	MIR146B
	XYLT1
	COX10
	NR3C1
	PRPS1
	SERPINA1
	NOTCH3
	PEX5
	CDH3
	PRDM5
	NKX2-5
	PHF6
	SGSH
	LRIG2
	NEAT1
	SNRPN
	DVL1
	SKIC2
	SLC52A3
	PACS1
	SMAD2
	LEPR
	MT-TL1
	TIMM8A
	KCNA1
	PBX1
	SELENON
	MIR200B
	PIEZO2
	BAZ1B
	TFAP2A
	TACR3
	FLNB
	MIR200A
	RLIG1
	CDK12
	PVT1
	NDUFS1
	NSD2
	MIR195
	MRPS22
	SCN2A
	SRD5A2
	MIR182
	EMP2
	AGXT
	NAGLU
	MIR125B1
	XPNPEP3
	SH3PXD2B
	CALM3
	LDLR
	PTPRO
	BCL2
	NDUFS4
	MIR200C
	STRA6
	MIR29C
	IRS2
	BDNF-AS
	SCO2
	BLK
	SPECC1L
	GNAQ
	HLA-DRB1
	MT-ATP8
	APOL1
	TERC
	MYO1E
	SLC2A2
	WNK4
	CCL2
	MIR141
	KITLG
	FAT4
	STXBP1
	DYNC2I1
	RETN
	LHB
	IGFBP3
	CDC25A
	NEUROD1
	SIN3A
	MYO5A
	TINF2
	DGCR2
	NDUFV1
	PIGQ
	AFG2A
	CDKN2B-AS1
	POMT2
	CDC42
	TUG1
	MIRLET7D
	HMGA2
	AVPR2
	DNAI1
	CCND2
	ASTN2
	SLC25A4
	LZTFL1
	NAA10
	PEX12
	WNT10A
	GPT
	AFP
	KCNE5
	PPP1CB
	ZFPM2
	PIGV
	AXDND1
	TBX4
	WDR73
	FOXP1
	KDR
	RMRP
	ANLN
	HFE
	PKD1L1
	DGCR6
	MLXIPL
	ITPR1
	FGF10
	CD4
	PANK2
	HLA-B
	DLD
	CD40
	ABL1
	BMP2
	MIR424
	CCND1
	FOS
	C12orf57
	RAB18
	CTC1
	ERBB3
	ARMC9
	LEMD3
	EFTUD2
	NDN
	C2CD3
	ALG14
	MIR224
	GTF2IRD1
	ZFAS1
	AFF2
	IL17A
	IL1A
	PAFAH1B1
	KIAA0753
	IL6ST
	MIR30E
	IL18
	TCF7L2
	EIF2B2
	ANTXR2
	SLC19A2
	MIR361
	AGPAT2
	OXTR
	NOG
	MIR10B
	NGF
	SLC16A2
	DDX41
	MIR31
	ATP1A3
	GTF2I
	PIK3CG
	SRA1
	FOXC2
	SEMA3A
	MDM2
	MIR485
	HSD11B1
	HOGA1
	LIMK1
	GLB1
	PCDH19
	SOX17
	PIGT
	BLOC1S6
	ATP6V0A2
	GBA1
	CHD4
	LPL
	TAC3
	ADA
	CRH
	RUNX2
	IFT27
	ITGA8
	RAG2
	ACTC1
	IL4
	LOX
	RFX5
	SP110
	FN1
	MIR26B
	SAMD9
	NSDHL
	MIR211
	DMD
	PLIN1
	DCLRE1C
	TRDN
	MIR184
	RUVBL1
	RBBP8
	PRKACA
	ANO5
	CYS1
	CALM1
	PGAP3
	MIRLET7I
	HIF1A
	TNNI3
	DES
	TET2
	PEX26
	UNC13D
	NFKB1
	MIRLET7E
	SCN3B
	MIR296
	SAMD9L
	SOX3
	CD27
	NDUFS7
	AICDA
	MYH7
	RNU4ATAC
	DYNC1H1
	EIF2AK3
	ATP7B
	MAFB
	FAM13A
	FIG4
	LOC126863212
	VDR
	GLE1
	APP
	CHD3
	H6PD
	NR2F2
	VWF
	PRICKLE1
	GDF5
	IER3IP1
	ELANE
	DKK3
	IL2
	CCAT1
	RPL11
	SRD5A1
	SPTLC1
	RFXANK
	SARS2
	CD8A
	PCNA
	HELLS
	CLIP2
	ABHD5
	CRLF1
	GMPPA
	SIX2
	ARVCF
	TBCE
	POLG2
	CENPJ
	HOXA11
	EFNB1
	HUWE1
	NBAS
	GAA
	LOC130004273
	NDUFAF5
	EFEMP2
	SREBF1
	FGF2
	NDUFAF2
	PAX4
	COL9A1
	CEBPA
	TRIM59-IFT80
	EDNRA
	MIR183
	CACNA1A
	PRKD1
	FGF9
	CHN1
	LINC-ROR
	CHSY1
	NPR2
	PLAT
	CEL
	PON1
	IDH1
	SPTAN1
	MIR100
	DYNC2I2
	COLEC11
	CIB2
	CCNE1
	MIR331
	MYBPC3
	DSTYK
	EBP
	LRPPRC
	ROBO2
	MIR134
	MPZ
	F3
	LOC130062899
	PHGDH
	JUN
	CST3
	SST
	SCNN1A
	HOXA13
	EDAR
	MNX1
	HS6ST1
	LAMP2
	GRHPR
	PKP1
	CYP11B1
	TRAP1
	CASP3
	MEF2C
	MIR4713HG
	PLOD2
	KCND3
	IFT81
	FHL1
	UPK3A
	SCNN1G
	IFT43
	MPO
	SLC37A4
	ACVR2B
	SYNE1
	TFAP2B
	MIR374A
	MIRLET7G
	MIR199B
	CTNS
	COL9A2
	NR3C2
	PGR
	HBB
	ERCC6L2
	SGPL1
	PLG
	UCA1
	DRD2
	GPSM2
	GRIN2B
	ESS2
	BMPR1B
	TYR
	APPL1
	CSF3
	TUBB3
	MIR93
	YY1
	GPC4
	NEU1
	MIR23A
	G6PD
	SYP
	DNM3OS
	MTRR
	MAGI2
	IDH2
	NPC1
	SHOX
	PIRC66
	TMX2-CTNND1
	EIF2B4
	PPARGC1A
	PGAP2
	HCCS
	MXI1
	ABCB1
	PEX3
	KIF14
	DVL3
	CD274
	SCN9A
	MFN2
	PKP2
	TRAF3IP1
	PEX13
	ETV5
	ATP8A2
	ATAD3A
	GLI1
	LIPE
	EPHX1
	PTH
	FLVCR1
	GPHN
	OPA3
	CUL4B
	MBD5
	MIR494
	EPO
	HDAC4
	LDHA
	AIFM1
	STXBP2
	ORC1
	SLC12A2
	DYM
	DOCK6
	DHODH
	NSMF
	PKD2L1
	CTSD
	ARL3
	POMGNT1
	UNG
	MIR34B
	AQP2
	TFAM
	TMEM218
	DHH
	RASA2
	TRPV4
	PDK1
	NTRK2
	FA2H
	AHSG
	ICAM1
	CAVIN1
	MYH14
	MMP14
	SOD1
	ABCB4
	COQ4
	CGB5
	CCAT2
	GMPPB
	BRD4
	GFAP
	FBXO7
	FANCB
	SPG21
	AP1S2
	BGN
	MIR27A
	RFXAP
	MLPH
	OCLN
	JUP
	FSHB
	EIF2B3
	OSGEP
	CDH2
	CLU
	PRKG1
	GOSR2
	BMP6
	KCNE3
	RECQL
	PIK3CB
	CTCF
	BAX
	ABCC6
	TUBA1A
	RAB39B
	MIR34A
	TG
	NDE1
	CDKN1A
	ZNF276
	DAG1
	SPG7
	ANK3
	COL9A3
	CEP152
	LAMA5
	HAMP
	EOGT
	GAD1
	ERLNC1
	MAPK3
	SMAD5-AS1
	RANBP2
	POLR1D
	PCNT
	PDCD1
	G6PC1
	CSNK2A1
	FLT1
	GRIA3
	BOLA3
	MGP
	MIAT
	GSK3B
	SLX4
	ITGB3
	TYK2
	SLC2A4
	BUD23
	SIX6
	AGTR2
	CKAP2L
	SLC34A1
	HP
	DNAH5
	IL2RA
	NFU1
	SCLT1
	YAP1
	GALT
	DTNBP1
	INHA
	HBA2
	GNA11
	MMACHC
	HGF
	DARS2
	PRKDC
	ABCA1
	PLP1
	PROP1
	UBE3B
	SLCO1B3
	HSPD1
	TMPO
	CHD1L
	TBL2
	BLTP1
	FLVCR2
	SLC4A11
	BTK
	AFG3L2
	DNAJC30
	GDNF
	RNF43
	KRT7
	OTC
	TEK
	ALDH7A1
	SLC35A3
	LTBP4
	LIPA
	SPECC1L-ADORA2A
	ALG1
	KPTN
	A2ML1
	CANT1
	CEP19
	PDHA1
	MTR
	RPS26
	PEX14
	GJB3
	HLA-DQB1
	B2M
	HBA1
	SLC6A4
	KLF11
	SERPINC1
	DYNC2LI1
	TECTA
	CPT2
	VIPAS39
	VIM
	TFRC
	USP7
	MIR190A
	NPPA
	EMD
	PIBF1
	SFTA3
	CLPB
	LCN2
	SLC26A2
	ADSL
	SNAI2
	HSD11B2
	IFT56
	COQ8A
	KDM1A
	SMAD6
	XDH
	CLDN1
	CNNM4
	DNAH8
	SMPD1
	NODAL
	DGCR8
	ACE2
	KCND2
	SLC17A5
	CFAP410
	MIR20A
	PAPPA
	DSG2
	IGF2R
	ETV6
	TIGD1
	BMPR2
	TKT
	RNF168
	ASNS
	FOXRED1
	SH2B1
	DCX
	PGM3
	HMOX1
	GREB1L
	APOH
	PEX7
	XYLT2
	METTL27
	SLC22A5
	PROM1
	EARS2
	GAPDH
	CERNA3
	AMACR
	THBS1
	HLA-A
	DHX37
	PPP2R5D
	PCSK9
	LINC01672
	GNB1
	DROSHA
	HSD17B10
	PEX19
	USP9X
	UFD1
	MIR429
	NPAP1
	MIR346
	NOBOX
	MIR483
	ACVR1
	TNFRSF1B
	LAMA3
	MIR199A1
	FGF3
	PNKP
	SMARCC2
	CSF2
	STAMBP
	HMGB1
	MTRFR
	CFHR1
	LMNB2
	APTX
	UPK2
	NEK9
	DPYD
	FKBP10
	IL6R
	FGF23
	JAK3
	TTC21B-AS1
	GNS
	TNNT2
	CLUAP1
	GFER
	STS
	RNF216
	SIM1
	ACADM
	EIF4H
	EIF2B1
	HADHA
	SLC25A22
	TMEM70
	MTTP
	PTGS2
	RSPO1
	TJP2
	SLC25A1
	MYO9A
	LEFTY2
	FXN
	CCDC40
	PDSS1
	SUOX
	WAC
	MPL
	LINC02605
	TPP1
	CENPF
	RPGR
	NCOR1
	MRAS
	ACAN
	SNCA
	STAG3
	SOX11
	SLC12A6
	RFC2
	TRAPPC11
	CDC45
	SYNGAP1
	SF3B4
	STX1A
	ETFDH
	BLOC1S3
	TANGO2
	NIPA1
	IKBKG
	NELFA
	DNAJC19
	LONP1
	CD36
	TPO
	SLC25A19
	SLC19A3
	TBC1D20
	MIR122
	HOXA11-AS
	NFKBIA
	SLC7A7
	DACH1
	MIRLET7B
	INSL3
	DMRT1
	RS1
	HDAC9
	PNPLA2
	NPY
	CYP1A1
	CCR2
	G6PC3
	IGFBP2
	GABRA1
	SYN1
	TGIF1
	LPIN1
	VCP
	MIR376C
	SRP72
	SPRY4-IT1
	TRPM4
	COL4A2
	CA8
	TIMP1
	MIR144
	PEX11B
	GJA5
	CRNDE
	TMEM270
	CSNK2B
	MAGED2
	MN1
	TMEM43
	ACADVL
	INHBA
	KLK3
	FAM215A
	NAMPT
	TCAP
	IGFBP4
	FAM20C
	DYNLT2B
	ABCA3
	CYP27A1
	LBR
	SOX5
	FBN3
	IL5
	LEPQTL1
	DDC
	VTN
	MYMK
	PC
	CLDN14
	DGCR6L
	TMPRSS3
	HOXD13
	GSTM1
	ADCY6
	TNFRSF11B
	UPF3B
	PLAU
	GALNT3
	ADIPOR1
	CDC5L
	NCF1
	PCYT1A
	TF
	PARP1
	CCDC8
	MKRN3
	IFNA1
	PPARA
	ORC6
	NOS1AP
	PKD2L2
	BANF1
	TUBB2B
	AVP
	CHD8
	TLR2
	DPP4
	DNAH11
	TRIP12
	CLN3
	RIGI
	TBX20
	MME
	FOXP2
	LRBA
	FASTKD2
	BCL11A
	JAK1
	PXDN
	GUSB
	CLCF1
	TBX15
	PRDM16
	ARHGAP31
	MIR518B
	MMP1
	DDB2
	ABCD1
	PPP1R12A
	HSPA9
	VSX2
	MIR486-1
	ARSA
	JMJD1C
	INTU
	AFAP1-AS1
	PLA2G7
	NIN
	FKBP6
	LOC126806252
	CDH11
	PRLR
	PGK1
	DNM1
	STX11
	HSPB1
	STAT2
	ACTG2
	PDGFB
	YARS2
	ACOX1
	PKD1L2
	MIR423
	SCAPER
	VCAM1
	HTR1A
	MIR22
	MIR23B
	GNAI3
	FAM111A
	APOC3
	CDC6
	HSD17B3
	ALX4
	PSEN1
	HDAC6
	TARDBP
	MIR204
	PTH1R
	COG4
	HMGCR
	ALG13
	MYRF
	WDR62
	MIR193A
	GDF3
	PPT1
	COMP
	LARP7
	OTOF
	KRT14
	LOXL1
	MIR324
	SLC38A8
	CDT1
	CALB2
	MIR151A
	TOP2A
	AQP1
	SACS
	MYL2
	DDX59
	CALR
	POU5F1
	ASXL2
	CDSN
	TBCD
	COCH
	SF3B1
	MIF
	SPP1
	ODAD3
	HAND1
	MTM1
	HBEGF
	ETS1
	TXNDC15
	ACO2
	HTT
	THADA
	CYB5A
	C4A
	TUBB
	TNFRSF13B
	HNRNPUL2-BSCL2
	DNM1L
	DENND1A
	LAMA2
	DDR2
	HADHB
	POU1F1
	LARS1
	MYD88
	SYNE2
	CLDN16
	PER2
	NPPB
	PNPT1
	PRMT7
	SOD2
	LHX1
	CYP27B1
	CSF1R
	CD79A
	ABCB7
	GALC
	MGMT
	ARSB
	DBH
	SCN2B
	SLC27A4
	TELO2
	ATP6V1B1
	CBX2
	BGLAP
	CDK5
	MC4R
	CD34
	SPRED2
	NOS2
	TET3
	LOC105371520
	CCDC28B
	FOXO1
	MAN2B1
	FAM20A
	WASL
	FURIN
	PTHLH
	TRMU
	MCOLN1
	ANGPT2
	DLX3
	UBA1
	KANK2
	AARS1
	MSTO1
	CYCS
	MIR9-1
	OTOA
	SLC25A3
	MIR662
	SNRPB
	TCF20
	TJP1
	PORCN
	MPI
	CEACAM5
	NPC2
	SOD2-OT1
	RHOA
	APRT
	SPAST
	NR1H4
	GUCY2D
	ACACA
	KCNQ3
	PRKCA
	BRWD3
	GM2A
	IFT52
	NUP93
	PAH
	APOA5
	KRT19
	DLK1
	MRPS34
	KCTD7
	ITCH
	TOGARAM1
	PLAGL1
	UCP2
	ANTXR1
	TPM1
	SOCS1
	MCM4
	KRT20
	ORC4
	ASL
	CCL5
	CDK6
	OCA2
	HEXA
	IL13
	RPS7
	IFT57
	GTF2IRD2
	MIPEP
	CILK1
	CYBA
	PAEP
	KIF5C
	ANGPT1
	PRPF8
	HCFC1
	ADAM17
	CHUK
	SLC18A2
	CYP2D6
	CD28
	MIR18A
	ASPH
	C19orf12
	VPS37D
	CPT1A
	SIRT1
	CETP
	ACVRL1
	LMF1
	AHR
	MIR132
	CCK
	PEPD
	SPARC
	CXCL12
	DNAH1
	DSC2
	FGF17
	CD19
	BEST1
	SLC25A13
	MIR15B
	SMAD9
	MYOT
	CYP11B2
	PKDREJ
	NHEJ1
	VEGFC
	PRKACB
	SRD5A3
	PGR-AS1
	ADGRG1
	FAT1
	PPARD
	PSEN2
	RELA
	TMCO1
	EMC1
	LHX3
	PAX5
	ABCB11
	PYGM
	BCL2L1
	PRODH
	HTRA2
	SREBF2
	UCHL1
	MIR130B
	CTBP1
	PHKG2
	ADRB3
	MIR149
	FCGR3A
	PTDSS1
	MIR455
	SLC4A3
	MIR342
	ETFA
	COL6A3
	FAM149B1
	PARK7
	KARS1
	SLC9A1
	SRSF2
	RPE65
	MIR139
	DIABLO
	DHCR24
	IL7R
	PNPLA8
	ADM
	IL1R1
	LIG3
	LIPC
	INS-IGF2
	UVSSA
	CCNQ
	TGFA
	PHKA2
	CASQ2
	RREB1
	PTX3
	TSPAN7
	ACVR2A
	PALLD
	LOC106029312
	SMARCD1
	PTF1A
	SNORD15A
	RARRES2
	TUBA8
	C9orf72
	CTSA
	NRG1
	ANO10
	ITGB4
	PECAM1
	TUBG1
	SGCA
	OXT
	GABBR2
	GRB2
	MIR19A
	IL7
	NDUFV2
	SELE
	CRX
	SETX
	MIR98
	DSG1
	MIR27B
	CD14
	CHRNA7
	CYP3A4
	GJB1
	TXNL4A
	SERPINF1
	BTD
	GCDH
	ZIC2
	CSF1
	GCG
	NPHP3-AS1
	DPM1
	TRIM21
	LMNB1
	GRIK2
	IFNB1
	SLC25A12
	CLN5
	MAT2A
	ADAMTS1
	KIF11
	DHX34
	REST
	SELP
	GDI1
	ATP10A
	NRIP1
	BCL7B
	PMPCB
	CTSB
	FGF13
	GLDC
	MT-RNR1
	RARS2
	TSFM
	NEFL
	TIMP2
	GBE1
	SLC4A1
	MYO5B
	ALDH1A3
	GDAP1
	NDUFA9
	ABCA4
	LAMB1
	MSX2
	CEP55
	PIGY
	TRAF7
	MAMLD1
	MIR330
	SNX14
	MIR96
	CTSF
	ATL1
	NSMCE3
	SCN3A
	ASPA
	CCDC39
	FLII
	ASS1
	CDK2
	OAT
	GDF1
	IL36RN
	CLN6
	P4HB
	MYCNOS
	FDXR
	HCRT
	PIK3C2A
	PUS1
	ZIC1
	SP140
	ETFB
	MBL2
	PTPRC
	KL
	LCA5
	CIDEC
	LCAT
[truncated: 4,685 more rows]

## Sheet: hiplot GO
name	value	group
G protein-coupled receptor signaling pathway, coupled to cyclic nucleotide second messenger	15.4145	BP
neuropeptide signaling pathway	14.5322	BP
endocrine process	13.5008	BP
feeding behavior	13.2012	BP
collagen metabolic process	12.5558	BP
response to estradiol	10.824	BP
phospholipase C-activating G protein-coupled receptor signaling pathway	9.02795	BP
regulation of blood pressure	8.95624	BP
receptor signaling pathway via STAT	8.52	BP
protein processing	8.14042	BP
cellular response to peptide	7.91152	BP
response to peptide hormone	7.66487	BP
hormone metabolic process	7.25387	BP
hormone-mediated signaling pathway	6.8413	BP
temperature homeostasis	6.8238	BP
response to alcohol	6.77028	BP
multi-organism reproductive process	6.70378	BP
regulation of inflammatory response	6.64327	BP
multi-multicellular organism process	6.4447	BP
hormone transport	6.05507	BP
endosome lumen	16.425	CC
peptidase complex	13.6102	CC
dense core granule	7.68421	CC
endolysosome	7.55172	CC
neuromuscular junction	6.72368	CC
euchromatin	4.86667	CC
external side of plasma membrane	4.69705	CC
pigment granule	4.6036	CC
ficolin-1-rich granule	4.36413	CC
neuron projection terminus	3.96124	CC
Schaffer collateral - CA1 synapse	3.92473	CC
vesicle lumen	3.83025	CC
neuronal cell body	3.74743	CC
membrane microdomain	3.52414	CC
distal axon	3.17391	CC
synaptic membrane	2.77919	CC
transport vesicle	2.71628	CC
receptor complex	2.7037	CC
apical part of cell	2.33974	CC
glutamatergic synapse	2.3317	CC
aspartic-type peptidase activity	15.989	MF
peptide receptor activity	14.6149	MF
fibronectin binding	14.3901	MF
hormone receptor binding	13.4907	MF
proteoglycan binding	9.99309	MF
hormone binding	9.20294	MF
serine hydrolase activity	8.8495	MF
core promoter sequence-specific DNA binding	8.77442	MF
endopeptidase activity	8.01568	MF
coreceptor activity	7.70896	MF
amide binding	7.01054	MF
metallopeptidase activity	6.64758	MF
collagen binding	6.34855	MF
exopeptidase activity	5.64316	MF
growth factor receptor binding	5.21379	MF
transcription coregulator binding	5.09382	MF
cytokine binding	4.46588	MF
G protein-coupled receptor binding	4.36841	MF
cytokine receptor binding	3.81554	MF
signaling receptor activator activity	2.59021	MF

## Sheet: proteasomestring PPI
node1	node2	node1_string_id	node2_string_id	coexpression	experimentally_determined_interaction	database_annotated	automated_textmining	combined_score
ADRM1	PSMA4	9606.ENSP00000478877	9606.ENSP00000044462	0.275	0.906	0.5	0.442	0.978
ADRM1	PSMC4	9606.ENSP00000478877	9606.ENSP00000157812	0.727	0.992	0.54	0.942	0.999
ADRM1	PSMD8	9606.ENSP00000478877	9606.ENSP00000215071	0.421	0.988	0.54	0.956	0.999
ADRM1	PSMA3	9606.ENSP00000478877	9606.ENSP00000216455	0.281	0.873	0.5	0.224	0.96
ADRM1	PSME2	9606.ENSP00000478877	9606.ENSP00000216802	0.072	0.286	0.5	0.465	0.799
ADRM1	PSMD7	9606.ENSP00000478877	9606.ENSP00000219313	0.252	0.992	0.54	0.873	0.999
ADRM1	PSMA2	9606.ENSP00000478877	9606.ENSP00000223321	0.184	0.909	0.5	0.343	0.972
ADRM1	PSMB7	9606.ENSP00000478877	9606.ENSP00000259457	0.223	0.752	0.5	0.281	0.921
ADRM1	PSMC1	9606.ENSP00000478877	9606.ENSP00000261303	0.763	0.986	0.54	0.78	0.999
ADRM1	PSMA6	9606.ENSP00000478877	9606.ENSP00000261479	0.224	0.89	0.5	0.32	0.967
ADRM1	PSMD11	9606.ENSP00000478877	9606.ENSP00000261712	0.326	0.991	0.54	0.894	0.999
ADRM1	PSMB1	9606.ENSP00000478877	9606.ENSP00000262193	0.161	0.908	0.5	0.54	0.98
ADRM1	PSMD3	9606.ENSP00000478877	9606.ENSP00000264639	0.638	0.97	0.54	0.88	0.999
ADRM1	PSMB6	9606.ENSP00000478877	9606.ENSP00000270586	0.352	0.777	0.5	0.334	0.945
ADRM1	PSMA5	9606.ENSP00000478877	9606.ENSP00000271308	0.285	0.874	0.5	0.511	0.975
ADRM1	PSMB4	9606.ENSP00000478877	9606.ENSP00000290541	0.383	0.879	0.5	0.224	0.967
ADRM1	PSME3	9606.ENSP00000478877	9606.ENSP00000293362	0.164	0.457	0.5	0.522	0.877
ADRM1	PSMD1	9606.ENSP00000478877	9606.ENSP00000309474	0.308	0.995	0.54	0.829	0.999
ADRM1	PSMD2	9606.ENSP00000478877	9606.ENSP00000310129	0.331	0.992	0.54	0.853	0.999
ADRM1	PSMC5	9606.ENSP00000478877	9606.ENSP00000310572	0.562	0.984	0.54	0.477	0.998
ADRM1	PSMA8	9606.ENSP00000478877	9606.ENSP00000311121	0.14	0.576	0.5	0.367	0.869
ADRM1	PSMF1	9606.ENSP00000478877	9606.ENSP00000338039	0.095	0	0.5	0.387	0.698
ADRM1	PSMD12	9606.ENSP00000478877	9606.ENSP00000348442	0.353	0.98	0.54	0.9	0.999
ADRM1	PSMB10	9606.ENSP00000478877	9606.ENSP00000351314	0.126	0.542	0.5	0.489	0.884
ADRM1	PSMB5	9606.ENSP00000478877	9606.ENSP00000355325	0.216	0.802	0.5	0.559	0.961
ADRM1	PSMD4	9606.ENSP00000478877	9606.ENSP00000357876	0.659	0.993	0.54	0.999	0.999
ADRM1	PSMA7	9606.ENSP00000478877	9606.ENSP00000359910	0.32	0.77	0.5	0.294	0.937
ADRM1	PSMB2	9606.ENSP00000478877	9606.ENSP00000362334	0.174	0.963	0.5	0.285	0.987
ADRM1	PSMB9	9606.ENSP00000478877	9606.ENSP00000363993	0.296	0.613	0.5	0.427	0.911
ADRM1	PSMB8	9606.ENSP00000478877	9606.ENSP00000364016	0.2	0.733	0.5	0.443	0.932
ADRM1	POMP	9606.ENSP00000478877	9606.ENSP00000370222	0.05	0	0	0.659	0.663
ADRM1	PSME1	9606.ENSP00000478877	9606.ENSP00000372155	0.074	0.335	0.5	0.466	0.814
ADRM1	PSME4	9606.ENSP00000478877	9606.ENSP00000384211	0.05	0.182	0.5	0.736	0.883
ADRM1	PSMB11	9606.ENSP00000478877	9606.ENSP00000386212	0.19	0.508	0.5	0.423	0.869
ADRM1	PSMD14	9606.ENSP00000478877	9606.ENSP00000386541	0.292	0.967	0.54	0.988	0.999
ADRM1	PSMC2	9606.ENSP00000478877	9606.ENSP00000391211	0.608	0.991	0.54	0.523	0.999
ADRM1	PSMA1	9606.ENSP00000478877	9606.ENSP00000414359	0.322	0.933	0.5	0.363	0.983
ADRM1	PSMD9	9606.ENSP00000478877	9606.ENSP00000440485	0.132	0.099	0.54	0.718	0.885
ADRM1	PSMB3	9606.ENSP00000478877	9606.ENSP00000483688	0.236	0.88	0.5	0.327	0.965
ADRM1	PSMC3	9606.ENSP00000478877	9606.ENSP00000481029	0.576	0.979	0.54	0.56	0.998
ADRM1	PSMC6	9606.ENSP00000478877	9606.ENSP00000484998	0.434	0.992	0.54	0.7	0.999
IFNG	PSME2	9606.ENSP00000229135	9606.ENSP00000216802	0.179	0	0.9	0.559	0.96
IFNG	PSMB2	9606.ENSP00000229135	9606.ENSP00000362334	0.042	0	0	0.407	0.407
IFNG	PSMB6	9606.ENSP00000229135	9606.ENSP00000270586	0	0	0	0.457	0.457
IFNG	PSMB5	9606.ENSP00000229135	9606.ENSP00000355325	0	0	0	0.553	0.553
IFNG	PSMB10	9606.ENSP00000229135	9606.ENSP00000351314	0.058	0	0	0.74	0.744
IFNG	PSMB9	9606.ENSP00000229135	9606.ENSP00000363993	0.081	0	0	0.875	0.88
IFNG	PSMB8	9606.ENSP00000229135	9606.ENSP00000364016	0.053	0	0	0.883	0.884
IFNG	PSME3	9606.ENSP00000229135	9606.ENSP00000293362	0.139	0	0.9	0.266	0.931
IFNG	PSME1	9606.ENSP00000229135	9606.ENSP00000372155	0.149	0	0.9	0.73	0.975
POMP	PSMA4	9606.ENSP00000370222	9606.ENSP00000044462	0.528	0.997	0	0.86	0.999
POMP	PSMC4	9606.ENSP00000370222	9606.ENSP00000157812	0.157	0.068	0	0.521	0.591
POMP	PSMD8	9606.ENSP00000370222	9606.ENSP00000215071	0.192	0	0	0.567	0.635
POMP	PSMA3	9606.ENSP00000370222	9606.ENSP00000216455	0.63	0.997	0	0.882	0.999
POMP	PSMD7	9606.ENSP00000370222	9606.ENSP00000219313	0.261	0	0	0.546	0.65
POMP	PSMA2	9606.ENSP00000370222	9606.ENSP00000223321	0.802	0.976	0	0.192	0.995
POMP	PSMB7	9606.ENSP00000370222	9606.ENSP00000259457	0.342	0.998	0	0.477	0.999
POMP	PSMC1	9606.ENSP00000370222	9606.ENSP00000261303	0.257	0.091	0	0.528	0.654
POMP	PSMA6	9606.ENSP00000370222	9606.ENSP00000261479	0.475	0.997	0	0.506	0.999
POMP	PSMD11	9606.ENSP00000370222	9606.ENSP00000261712	0.15	0	0	0.616	0.66
POMP	PSMB1	9606.ENSP00000370222	9606.ENSP00000262193	0.56	0.997	0	0.869	0.999
POMP	PSMD3	9606.ENSP00000370222	9606.ENSP00000264639	0.056	0	0	0.617	0.624
POMP	PSMB6	9606.ENSP00000370222	9606.ENSP00000270586	0.616	0.994	0	0.487	0.998
POMP	PSMA5	9606.ENSP00000370222	9606.ENSP00000271308	0.42	0.982	0	0.367	0.993
POMP	PSMB4	9606.ENSP00000370222	9606.ENSP00000290541	0.609	0.994	0	0.717	0.999
POMP	PSME3	9606.ENSP00000370222	9606.ENSP00000293362	0.075	0.077	0	0.376	0.421
POMP	PSMD2	9606.ENSP00000370222	9606.ENSP00000310129	0.062	0.475	0	0.302	0.626
POMP	PSMC5	9606.ENSP00000370222	9606.ENSP00000310572	0.172	0.095	0	0.411	0.52
POMP	PSMA8	9606.ENSP00000370222	9606.ENSP00000311121	0.335	0.669	0	0.439	0.865
POMP	PSMF1	9606.ENSP00000370222	9606.ENSP00000338039	0.049	0	0	0.452	0.457
POMP	PSMD12	9606.ENSP00000370222	9606.ENSP00000348442	0.203	0.095	0	0.669	0.741
POMP	PSMB10	9606.ENSP00000370222	9606.ENSP00000351314	0.321	0.998	0	0.651	0.999
POMP	PSMB5	9606.ENSP00000370222	9606.ENSP00000355325	0.219	0.998	0	0.71	0.999
POMP	PSMD4	9606.ENSP00000370222	9606.ENSP00000357876	0.217	0.071	0	0.677	0.745
POMP	PSMA7	9606.ENSP00000370222	9606.ENSP00000359910	0.389	0.997	0	0.766	0.999
POMP	PSMB2	9606.ENSP00000370222	9606.ENSP00000362334	0.562	0.997	0	0.323	0.999
POMP	PSMB9	9606.ENSP00000370222	9606.ENSP00000363993	0.573	0.994	0	0.875	0.999
POMP	PSMB8	9606.ENSP00000370222	9606.ENSP00000364016	0.161	0.998	0	0.901	0.999
POMP	PSMC6	9606.ENSP00000370222	9606.ENSP00000484998	0.245	0.067	0	0.356	0.507
POMP	PSME1	9606.ENSP00000370222	9606.ENSP00000372155	0.147	0.071	0	0.451	0.527
POMP	PSMD9	9606.ENSP00000370222	9606.ENSP00000440485	0.13	0	0	0.563	0.603
POMP	PSMB11	9606.ENSP00000370222	9606.ENSP00000386212	0.154	0.292	0	0.544	0.703
POMP	PSMC2	9606.ENSP00000370222	9606.ENSP00000391211	0.292	0.453	0	0.361	0.731
POMP	PSME4	9606.ENSP00000370222	9606.ENSP00000384211	0.044	0.154	0	0.722	0.755
POMP	PSMD14	9606.ENSP00000370222	9606.ENSP00000386541	0.359	0	0	0.689	0.792
POMP	PSMC3	9606.ENSP00000370222	9606.ENSP00000481029	0.269	0.466	0	0.571	0.818
POMP	PSMA1	9606.ENSP00000370222	9606.ENSP00000414359	0.427	0.997	0	0.867	0.999
POMP	PSMB3	9606.ENSP00000370222	9606.ENSP00000483688	0.441	0.997	0	0.342	0.999
PSMA1	PSMA4	9606.ENSP00000414359	9606.ENSP00000044462	0.922	0.999	0.9	0.659	0.999
PSMA1	PSMC4	9606.ENSP00000414359	9606.ENSP00000157812	0.689	0.991	0	0.665	0.999
PSMA1	PSMD8	9606.ENSP00000414359	9606.ENSP00000215071	0.582	0.995	0	0.668	0.999
PSMA1	PSMA3	9606.ENSP00000414359	9606.ENSP00000216455	0.958	0.999	0.9	0.86	0.999
PSMA1	PSME2	9606.ENSP00000414359	9606.ENSP00000216802	0.18	0.985	0	0.364	0.992
PSMA1	PSMD7	9606.ENSP00000414359	9606.ENSP00000219313	0.547	0.997	0	0.729	0.999
PSMA1	PSMA2	9606.ENSP00000414359	9606.ENSP00000223321	0.959	0.999	0.9	0.603	0.999
PSMA1	PSMB7	9606.ENSP00000414359	9606.ENSP00000259457	0.791	0.999	0.9	0.715	0.999
PSMA1	PSMC1	9606.ENSP00000414359	9606.ENSP00000261303	0.529	0.998	0	0.82	0.999
PSMA1	PSMA6	9606.ENSP00000414359	9606.ENSP00000261479	0.959	0.998	0.9	0.628	0.999
PSMA1	PSMD11	9606.ENSP00000414359	9606.ENSP00000261712	0.589	0.993	0	0.589	0.998
PSMA1	PSMB1	9606.ENSP00000414359	9606.ENSP00000262193	0.958	0.999	0.9	0.984	0.999
PSMA1	PSMD3	9606.ENSP00000414359	9606.ENSP00000264639	0.435	0.99	0	0.638	0.997
PSMA1	PSMB6	9606.ENSP00000414359	9606.ENSP00000270586	0.775	0.999	0.9	0.9	0.999
PSMA1	PSMA5	9606.ENSP00000414359	9606.ENSP00000271308	0.962	0.999	0.9	0.702	0.999
PSMA1	PSMB4	9606.ENSP00000414359	9606.ENSP00000290541	0.897	0.999	0.9	0.875	0.999
PSMA1	PSME3	9606.ENSP00000414359	9606.ENSP00000293362	0.208	0.69	0	0.617	0.898
PSMA1	PSMD1	9606.ENSP00000414359	9606.ENSP00000309474	0.634	0.994	0	0.815	0.999
PSMA1	PSMD2	9606.ENSP00000414359	9606.ENSP00000310129	0.475	0.995	0	0.821	0.999
PSMA1	PSMC5	9606.ENSP00000414359	9606.ENSP00000310572	0.418	0.992	0	0.728	0.998
PSMA1	PSMA8	9606.ENSP00000414359	9606.ENSP00000311121	0.505	0.991	0.72	0.54	0.999
PSMA1	PSMF1	9606.ENSP00000414359	9606.ENSP00000338039	0.118	0.81	0.9	0.223	0.985
PSMA1	PSMD12	9606.ENSP00000414359	9606.ENSP00000348442	0.724	0.996	0	0.624	0.999
PSMA1	PSMB10	9606.ENSP00000414359	9606.ENSP00000351314	0.617	0.999	0.72	0.604	0.999
PSMA1	PSMB5	9606.ENSP00000414359	9606.ENSP00000355325	0.493	0.999	0.9	0.803	0.999
PSMA1	PSMD4	9606.ENSP00000414359	9606.ENSP00000357876	0.85	0.997	0	0.731	0.999
PSMA1	PSMA7	9606.ENSP00000414359	9606.ENSP00000359910	0.878	0.999	0.9	0.684	0.999
PSMA1	PSMB2	9606.ENSP00000414359	9606.ENSP00000362334	0.939	0.998	0.9	0.826	0.999
PSMA1	PSMB9	9606.ENSP00000414359	9606.ENSP00000363993	0.611	0.999	0.72	0.7	0.999
PSMA1	PSMB8	9606.ENSP00000414359	9606.ENSP00000364016	0.428	0.997	0.72	0.739	0.999
PSMA1	PSME1	9606.ENSP00000414359	9606.ENSP00000372155	0.174	0.987	0	0.697	0.996
PSMA1	PSME4	9606.ENSP00000414359	9606.ENSP00000384211	0.054	0.997	0	0.611	0.999
PSMA1	PSMB11	9606.ENSP00000414359	9606.ENSP00000386212	0.365	0.133	0.72	0.36	0.888
PSMA1	PSMD14	9606.ENSP00000414359	9606.ENSP00000386541	0.914	0.997	0	0.714	0.999
PSMA1	PSMC2	9606.ENSP00000414359	9606.ENSP00000391211	0.743	0.997	0	0.783	0.999
PSMA1	PSMC6	9606.ENSP00000414359	9606.ENSP00000484998	0.72	0.998	0	0.772	0.999
PSMA1	PSMB3	9606.ENSP00000414359	9606.ENSP00000483688	0.924	0.998	0.9	0.894	0.999
PSMA1	PSMC3	9606.ENSP00000414359	9606.ENSP00000481029	0.443	0.997	0	0.821	0.999
PSMA2	PSMA4	9606.ENSP00000223321	9606.ENSP00000044462	0.959	0.999	0.9	0.631	0.999
PSMA2	PSMC4	9606.ENSP00000223321	9606.ENSP00000157812	0.438	0.999	0	0.693	0.999
PSMA2	PSMD8	9606.ENSP00000223321	9606.ENSP00000215071	0.786	0.992	0	0.528	0.999
PSMA2	PSMA3	9606.ENSP00000223321	9606.ENSP00000216455	0.999	0.999	0.9	0.607	0.999
PSMA2	PSME2	9606.ENSP00000223321	9606.ENSP00000216802	0.122	0.988	0	0.421	0.994
PSMA2	PSMD7	9606.ENSP00000223321	9606.ENSP00000219313	0.625	0.995	0.8	0.628	0.999
PSMA2	PSMD9	9606.ENSP00000223321	9606.ENSP00000440485	0.217	0.099	0	0.338	0.492
PSMA2	PSME3	9606.ENSP00000223321	9606.ENSP00000293362	0.173	0.646	0	0.562	0.86
PSMA2	PSMB11	9606.ENSP00000223321	9606.ENSP00000386212	0.317	0.378	0.72	0.226	0.895
PSMA2	PSMF1	9606.ENSP00000223321	9606.ENSP00000338039	0.06	0.696	0.9	0.323	0.978
PSMA2	PSME1	9606.ENSP00000223321	9606.ENSP00000372155	0.125	0.985	0	0.443	0.992
PSMA2	PSMA8	9606.ENSP00000223321	9606.ENSP00000311121	0.617	0.962	0.72	0.202	0.996
PSMA2	PSME4	9606.ENSP00000223321	9606.ENSP00000384211	0.05	0.997	0	0.309	0.998
PSMA2	PSMB1	9606.ENSP00000223321	9606.ENSP00000262193	0.978	0.998	0.9	0.988	0.999
PSMA2	PSMD12	9606.ENSP00000223321	9606.ENSP00000348442	0.635	0.996	0.8	0.574	0.999
PSMA2	PSMA6	9606.ENSP00000223321	9606.ENSP00000261479	0.94	0.999	0.9	0.645	0.999
PSMA2	PSMA5	9606.ENSP00000223321	9606.ENSP00000271308	0.961	0.999	0.9	0.752	0.999
PSMA2	PSMD2	9606.ENSP00000223321	9606.ENSP00000310129	0.516	0.997	0.8	0.69	0.999
PSMA2	PSMD1	9606.ENSP00000223321	9606.ENSP00000309474	0.659	0.995	0	0.684	0.999
PSMA2	PSMB8	9606.ENSP00000223321	9606.ENSP00000364016	0.411	0.995	0.72	0.456	0.999
PSMA2	PSMC1	9606.ENSP00000223321	9606.ENSP00000261303	0.539	0.998	0	0.747	0.999
PSMA2	PSMD14	9606.ENSP00000223321	9606.ENSP00000386541	0.839	0.997	0.8	0.637	0.999
PSMA2	PSMB9	9606.ENSP00000223321	9606.ENSP00000363993	0.814	0.994	0.72	0.505	0.999
PSMA2	PSMB2	9606.ENSP00000223321	9606.ENSP00000362334	0.964	0.998	0.9	0.887	0.999
PSMA2	PSMB3	9606.ENSP00000223321	9606.ENSP00000483688	0.961	0.999	0.9	0.881	0.999
PSMA2	PSMC6	9606.ENSP00000223321	9606.ENSP00000484998	0.665	0.999	0	0.59	0.999
PSMA2	PSMC3	9606.ENSP00000223321	9606.ENSP00000481029	0.474	0.994	0.8	0.665	0.999
PSMA2	PSMC5	9606.ENSP00000223321	9606.ENSP00000310572	0.477	0.999	0	0.694	0.999
PSMA2	PSMD11	9606.ENSP00000223321	9606.ENSP00000261712	0.779	0.997	0.8	0.604	0.999
PSMA2	PSMB10	9606.ENSP00000223321	9606.ENSP00000351314	0.559	0.999	0.72	0.422	0.999
PSMA2	PSMD4	9606.ENSP00000223321	9606.ENSP00000357876	0.771	0.997	0	0.679	0.999
PSMA2	PSMC2	9606.ENSP00000223321	9606.ENSP00000391211	0.658	0.998	0.8	0.759	0.999
PSMA2	PSMA7	9606.ENSP00000223321	9606.ENSP00000359910	0.905	0.999	0.9	0.646	0.999
PSMA2	PSMD3	9606.ENSP00000223321	9606.ENSP00000264639	0.471	0.993	0.8	0.76	0.999
PSMA2	PSMB4	9606.ENSP00000223321	9606.ENSP00000290541	0.948	0.998	0.9	0.789	0.999
PSMA2	PSMB5	9606.ENSP00000223321	9606.ENSP00000355325	0.509	0.999	0.9	0.692	0.999
PSMA2	PSMB7	9606.ENSP00000223321	9606.ENSP00000259457	0.772	0.999	0.9	0.711	0.999
PSMA2	PSMB6	9606.ENSP00000223321	9606.ENSP00000270586	0.895	0.999	0.9	0.812	0.999
PSMA3	PSMA4	9606.ENSP00000216455	9606.ENSP00000044462	0.949	0.999	0.9	0.776	0.999
PSMA3	PSMC4	9606.ENSP00000216455	9606.ENSP00000157812	0.51	0.993	0	0.674	0.998
PSMA3	PSMD8	9606.ENSP00000216455	9606.ENSP00000215071	0.693	0.994	0	0.484	0.999
PSMA3	PSME3	9606.ENSP00000216455	9606.ENSP00000293362	0.208	0.528	0	0.514	0.802
PSMA3	PSMD9	9606.ENSP00000216455	9606.ENSP00000440485	0.177	0.091	0	0.781	0.822
PSMA3	PSMB11	9606.ENSP00000216455	9606.ENSP00000386212	0.597	0.133	0.72	0.378	0.931
PSMA3	PSMF1	9606.ENSP00000216455	9606.ENSP00000338039	0.049	0.154	0.9	0.37	0.942
PSMA3	PSME1	9606.ENSP00000216455	9606.ENSP00000372155	0.165	0.97	0	0.503	0.986
PSMA3	PSME2	9606.ENSP00000216455	9606.ENSP00000216802	0.425	0.976	0	0.477	0.992
PSMA3	PSMA8	9606.ENSP00000216455	9606.ENSP00000311121	0.64	0.952	0.72	0.213	0.995
PSMA3	PSME4	9606.ENSP00000216455	9606.ENSP00000384211	0.049	0.993	0	0.541	0.997
PSMA3	PSMD3	9606.ENSP00000216455	9606.ENSP00000264639	0.453	0.992	0	0.546	0.998
PSMA3	PSMC5	9606.ENSP00000216455	9606.ENSP00000310572	0.555	0.991	0	0.727	0.998
PSMA3	PSMC6	9606.ENSP00000216455	9606.ENSP00000484998	0.809	0.999	0	0.851	0.999
PSMA3	PSMB3	9606.ENSP00000216455	9606.ENSP00000483688	0.944	0.997	0.9	0.897	0.999
PSMA3	PSMD14	9606.ENSP00000216455	9606.ENSP00000386541	0.934	0.997	0	0.505	0.999
PSMA3	PSMB9	9606.ENSP00000216455	9606.ENSP00000363993	0.692	0.997	0.72	0.869	0.999
PSMA3	PSMC1	9606.ENSP00000216455	9606.ENSP00000261303	0.73	0.996	0	0.736	0.999
PSMA3	PSMB8	9606.ENSP00000216455	9606.ENSP00000364016	0.641	0.993	0.72	0.707	0.999
PSMA3	PSMD1	9606.ENSP00000216455	9606.ENSP00000309474	0.752	0.996	0	0.671	0.999
PSMA3	PSMB2	9606.ENSP00000216455	9606.ENSP00000362334	0.96	0.997	0.9	0.811	0.999
PSMA3	PSMA5	9606.ENSP00000216455	9606.ENSP00000271308	0.976	0.998	0.9	0.68	0.999
PSMA3	PSMD2	9606.ENSP00000216455	9606.ENSP00000310129	0.661	0.997	0	0.812	0.999
PSMA3	PSMD7	9606.ENSP00000216455	9606.ENSP00000219313	0.625	0.993	0	0.725	0.999
PSMA3	PSMB1	9606.ENSP00000216455	9606.ENSP00000262193	0.961	0.997	0.9	0.978	0.999
PSMA3	PSMA6	9606.ENSP00000216455	9606.ENSP00000261479	0.997	0.999	0.9	0.73	0.999
PSMA3	PSMD12	9606.ENSP00000216455	9606.ENSP00000348442	0.686	0.992	0	0.625	0.999
PSMA3	PSMB6	9606.ENSP00000216455	9606.ENSP00000270586	0.814	0.997	0.9	0.81	0.999
PSMA3	PSMB4	9606.ENSP00000216455	9606.ENSP00000290541	0.941	0.997	0.9	0.94	0.999
PSMA3	PSMB5	9606.ENSP00000216455	9606.ENSP00000355325	0.68	0.999	0.9	0.78	0.999
PSMA3	PSMB7	9606.ENSP00000216455	9606.ENSP00000259457	0.688	0.997	0.9	0.78	0.999
PSMA3	PSMB10	9606.ENSP00000216455	9606.ENSP00000351314	0.411	0.999	0.72	0.477	0.999
PSMA3	PSMC2	9606.ENSP00000216455	9606.ENSP00000391211	0.815	0.993	0	0.687	0.999
PSMA3	PSMA7	9606.ENSP00000216455	9606.ENSP00000359910	0.874	0.999	0.9	0.552	0.999
PSMA3	PSMD4	9606.ENSP00000216455	9606.ENSP00000357876	0.725	0.997	0	0.72	0.999
PSMA3	PSMC3	9606.ENSP00000216455	9606.ENSP00000481029	0.484	0.997	0	0.812	0.999
PSMA3	PSMD11	9606.ENSP00000216455	9606.ENSP00000261712	0.839	0.995	0	0.572	0.999
PSMA4	PSMD9	9606.ENSP00000044462	9606.ENSP00000440485	0.237	0.099	0	0.512	0.635
PSMA4	PSMB11	9606.ENSP00000044462	9606.ENSP00000386212	0.366	0.133	0.72	0.312	0.88
PSMA4	PSME3	9606.ENSP00000044462	9606.ENSP00000293362	0.234	0.767	0	0.416	0.887
PSMA4	PSMF1	9606.ENSP00000044462	9606.ENSP00000338039	0.085	0.755	0.9	0.308	0.982
PSMA4	PSME2	9606.ENSP00000044462	9606.ENSP00000216802	0.354	0.976	0	0.427	0.99
PSMA4	PSME1	9606.ENSP00000044462	9606.ENSP00000372155	0.208	0.976	0	0.627	0.992
PSMA4	PSME4	9606.ENSP00000044462	9606.ENSP00000384211	0.056	0.987	0	0.408	0.992
PSMA4	PSMA8	9606.ENSP00000044462	9606.ENSP00000311121	0.592	0.953	0.72	0.218	0.995
PSMA4	PSMB10	9606.ENSP00000044462	9606.ENSP00000351314	0.47	0.964	0.72	0.296	0.995
PSMA4	PSMD3	9606.ENSP00000044462	9606.ENSP00000264639	0.34	0.996	0	0.528	0.998
PSMA4	PSMD8	9606.ENSP00000044462	9606.ENSP00000215071	0.876	0.995	0	0.529	0.999
PSMA4	PSMC6	9606.ENSP00000044462	9606.ENSP00000484998	0.816	0.998	0	0.724	0.999
PSMA4	PSMB3	9606.ENSP00000044462	9606.ENSP00000483688	0.931	0.997	0.9	0.89	0.999
PSMA4	PSMC1	9606.ENSP00000044462	9606.ENSP00000261303	0.722	0.999	0	0.63	0.999
PSMA4	PSMB8	9606.ENSP00000044462	9606.ENSP00000364016	0.411	0.999	0.72	0.526	0.999
PSMA4	PSMD14	9606.ENSP00000044462	9606.ENSP00000386541	0.886	0.997	0	0.574	0.999
PSMA4	PSMB9	9606.ENSP00000044462	9606.ENSP00000363993	0.632	0.999	0.72	0.765	0.999
PSMA4	PSMD1	9606.ENSP00000044462	9606.ENSP00000309474	0.652	0.992	0	0.722	0.999
PSMA4	PSMB2	9606.ENSP00000044462	9606.ENSP00000362334	0.94	0.997	0.9	0.819	0.999
PSMA4	PSMA5	9606.ENSP00000044462	9606.ENSP00000271308	0.973	0.999	0.9	0.524	0.999
PSMA4	PSMD2	9606.ENSP00000044462	9606.ENSP00000310129	0.533	0.995	0	0.693	0.999
PSMA4	PSMD7	9606.ENSP00000044462	9606.ENSP00000219313	0.753	0.997	0	0.613	0.999
PSMA4	PSMB1	9606.ENSP00000044462	9606.ENSP00000262193	0.898	0.998	0.9	0.92	0.999
PSMA4	PSMA6	9606.ENSP00000044462	9606.ENSP00000261479	0.955	0.999	0.9	0.536	0.999
PSMA4	PSMD12	9606.ENSP00000044462	9606.ENSP00000348442	0.857	0.996	0	0.594	0.999
PSMA4	PSMB6	9606.ENSP00000044462	9606.ENSP00000270586	0.784	0.999	0.9	0.852	0.999
PSMA4	PSMB4	9606.ENSP00000044462	9606.ENSP00000290541	0.882	0.998	0.9	0.807	0.999
PSMA4	PSMB5	9606.ENSP00000044462	9606.ENSP00000355325	0.473	0.999	0.9	0.78	0.999
PSMA4	PSMB7	9606.ENSP00000044462	9606.ENSP00000259457	0.66	0.999	0.9	0.744	0.999
PSMA4	PSMD4	9606.ENSP00000044462	9606.ENSP00000357876	0.849	0.997	0	0.647	0.999
PSMA4	PSMC2	9606.ENSP00000044462	9606.ENSP00000391211	0.642	0.992	0	0.69	0.999
PSMA4	PSMA7	9606.ENSP00000044462	9606.ENSP00000359910	0.9	0.999	0.9	0.257	0.999
PSMA4	PSMC3	9606.ENSP00000044462	9606.ENSP00000481029	0.526	0.989	0	0.889	0.999
PSMA4	PSMC4	9606.ENSP00000044462	9606.ENSP00000157812	0.716	0.993	0	0.643	0.999
PSMA4	PSMC5	9606.ENSP00000044462	9606.ENSP00000310572	0.509	0.999	0	0.726	0.999
PSMA4	PSMD11	9606.ENSP00000044462	9606.ENSP00000261712	0.663	0.998	0	0.616	0.999
PSMA5	PSMC4	9606.ENSP00000271308	9606.ENSP00000157812	0.865	0.993	0	0.77	0.999
PSMA5	PSMD8	9606.ENSP00000271308	9606.ENSP00000215071	0.812	0.984	0	0.42	0.998
PSMA5	PSME2	9606.ENSP00000271308	9606.ENSP00000216802	0.296	0.983	0	0.474	0.993
PSMA5	PSMD7	9606.ENSP00000271308	9606.ENSP00000219313	0.714	0.995	0.8	0.719	0.999
PSMA5	PSMB7	9606.ENSP00000271308	9606.ENSP00000259457	0.82	0.995	0.9	0.886	0.999
PSMA5	PSMC1	9606.ENSP00000271308	9606.ENSP00000261303	0.882	0.996	0	0.603	0.999
PSMA5	PSMA6	9606.ENSP00000271308	9606.ENSP00000261479	0.964	0.999	0.9	0.809	0.999
PSMA5	PSMD11	9606.ENSP00000271308	9606.ENSP00000261712	0.825	0.994	0.8	0.592	0.999
PSMA5	PSMB1	9606.ENSP00000271308	9606.ENSP00000262193	0.947	0.997	0.9	0.908	0.999
PSMA5	PSMD3	9606.ENSP00000271308	9606.ENSP00000264639	0.472	0.99	0.8	0.736	0.999
PSMA5	PSMB6	9606.ENSP00000271308	9606.ENSP00000270586	0.849	0.994	0.9	0.715	0.999
PSMA5	PSMD9	9606.ENSP00000271308	9606.ENSP00000440485	0.167	0.099	0	0.532	0.618
PSMA5	PSME3	9606.ENSP00000271308	9606.ENSP00000293362	0.182	0.774	0	0.538	0.907
PSMA5	PSMB11	9606.ENSP00000271308	9606.ENSP00000386212	0.537	0.623	0.72	0.148	0.952
PSMA5	PSMF1	9606.ENSP00000271308	9606.ENSP00000338039	0.137	0.731	0.9	0.184	0.978
PSMA5	PSME1	9606.ENSP00000271308	9606.ENSP00000372155	0.176	0.971	0	0.451	0.986
PSMA5	PSME4	9606.ENSP00000271308	9606.ENSP00000384211	0.049	0.988	0	0.316	0.992
PSMA5	PSMA8	9606.ENSP00000271308	9606.ENSP00000311121	0.687	0.968	0.72	0.085	0.997
PSMA5	PSMD2	9606.ENSP00000271308	9606.ENSP00000310129	0.718	0.995	0.8	0.842	0.999
PSMA5	PSMD12	9606.ENSP00000271308	9606.ENSP00000348442	0.69	0.992	0.8	0.75	0.999
PSMA5	PSMC6	9606.ENSP00000271308	9606.ENSP00000484998	0.739	0.998	0	0.756	0.999
PSMA5	PSMB3	9606.ENSP00000271308	9606.ENSP00000483688	0.908	0.997	0.9	0.913	0.999
PSMA5	PSMD1	9606.ENSP00000271308	9606.ENSP00000309474	0.786	0.995	0	0.811	0.999
PSMA5	PSMD14	9606.ENSP00000271308	9606.ENSP00000386541	0.938	0.997	0.8	0.624	0.999
PSMA5	PSMB9	9606.ENSP00000271308	9606.ENSP00000363993	0.795	0.993	0.72	0.531	0.999
PSMA5	PSMB8	9606.ENSP00000271308	9606.ENSP00000364016	0.619	0.995	0.72	0.286	0.999
PSMA5	PSMB2	9606.ENSP00000271308	9606.ENSP00000362334	0.977	0.997	0.9	0.834	0.999
PSMA5	PSMB10	9606.ENSP00000271308	9606.ENSP00000351314	0.717	0.985	0.72	0.344	0.999
PSMA5	PSMC2	9606.ENSP00000271308	9606.ENSP00000391211	0.8	0.997	0.8	0.768	0.999
PSMA5	PSMA7	9606.ENSP00000271308	9606.ENSP00000359910	0.922	0.999	0.9	0.43	0.999
PSMA5	PSMD4	9606.ENSP00000271308	9606.ENSP00000357876	0.786	0.997	0	0.764	0.999
PSMA5	PSMC5	9606.ENSP00000271308	9606.ENSP00000310572	0.877	0.991	0	0.733	0.999
PSMA5	PSMC3	9606.ENSP00000271308	9606.ENSP00000481029	0.596	0.997	0.8	0.825	0.999
PSMA5	PSMB4	9606.ENSP00000271308	9606.ENSP00000290541	0.951	0.997	0.9	0.818	0.999
PSMA5	PSMB5	9606.ENSP00000271308	9606.ENSP00000355325	0.675	0.996	0.9	0.796	0.999
PSMA6	PSMC4	9606.ENSP00000261479	9606.ENSP00000157812	0.846	0.999	0	0.616	0.999
PSMA6	PSMD8	9606.ENSP00000261479	9606.ENSP00000215071	0.721	0.991	0	0.448	0.998
PSMA6	PSME2	9606.ENSP00000261479	9606.ENSP00000216802	0.341	0.956	0	0.445	0.982
PSMA6	PSMD7	9606.ENSP00000261479	9606.ENSP00000219313	0.601	0.992	0	0.557	0.998
PSMA6	PSMB7	9606.ENSP00000261479	9606.ENSP00000259457	0.81	0.999	0.9	0.836	0.999
PSMA6	PSMC1	9606.ENSP00000261479	9606.ENSP00000261303	0.724	0.996	0	0.566	0.999
PSMA6	PSMD9	9606.ENSP00000261479	9606.ENSP00000440485	0.212	0.091	0	0.32	0.47
PSMA6	PSME3	9606.ENSP00000261479	9606.ENSP00000293362	0.21	0.68	0	0.359	0.824
PSMA6	PSMB11	9606.ENSP00000261479	9606.ENSP00000386212	0.362	0.133	0.72	0.274	0.872
PSMA6	PSMF1	9606.ENSP00000261479	9606.ENSP00000338039	0.06	0.489	0.9	0.24	0.958
PSMA6	PSMA8	9606.ENSP00000261479	9606.ENSP00000311121	0.502	0.95	0.72	0.145	0.993
PSMA6	PSME1	9606.ENSP00000261479	9606.ENSP00000372155	0.199	0.972	0	0.715	0.993
PSMA6	PSME4	9606.ENSP00000261479	9606.ENSP00000384211	0.049	0.992	0	0.322	0.994
PSMA6	PSMD3	9606.ENSP00000261479	9606.ENSP00000264639	0.437	0.992	0	0.412	0.997
PSMA6	PSMD2	9606.ENSP00000261479	9606.ENSP00000310129	0.483	0.992	0	0.673	0.998
PSMA6	PSMB2	9606.ENSP00000261479	9606.ENSP00000362334	0.973	0.998	0.9	0.783	0.999
PSMA6	PSMD1	9606.ENSP00000261479	9606.ENSP00000309474	0.587	0.995	0	0.578	0.999
PSMA6	PSMB8	9606.ENSP00000261479	9606.ENSP00000364016	0.422	0.999	0.72	0.553	0.999
PSMA6	PSMB9	9606.ENSP00000261479	9606.ENSP00000363993	0.421	0.997	0.72	0.558	0.999
PSMA6	PSMD14	9606.ENSP00000261479	9606.ENSP00000386541	0.916	0.997	0	0.373	0.999
PSMA6	PSMC6	9606.ENSP00000261479	9606.ENSP00000484998	0.677	0.999	0	0.736	0.999
PSMA6	PSMB3	9606.ENSP00000261479	9606.ENSP00000483688	0.89	0.998	0.9	0.717	0.999
PSMA6	PSMD12	9606.ENSP00000261479	9606.ENSP00000348442	0.728	0.997	0	0.773	0.999
PSMA6	PSMB1	9606.ENSP00000261479	9606.ENSP00000262193	0.9	0.998	0.9	0.832	0.999
PSMA6	PSMB5	9606.ENSP00000261479	9606.ENSP00000355325	0.501	0.999	0.9	0.803	0.999
PSMA6	PSMB4	9606.ENSP00000261479	9606.ENSP00000290541	0.819	0.998	0.9	0.872	0.999
PSMA6	PSMB6	9606.ENSP00000261479	9606.ENSP00000270586	0.673	0.999	0.9	0.847	0.999
PSMA6	PSMD11	9606.ENSP00000261479	9606.ENSP00000261712	0.824	0.993	0	0.397	0.999
PSMA6	PSMC3	9606.ENSP00000261479	9606.ENSP00000481029	0.487	0.995	0	0.763	0.999
PSMA6	PSMC5	9606.ENSP00000261479	9606.ENSP00000310572	0.776	0.996	0	0.707	0.999
PSMA6	PSMD4	9606.ENSP00000261479	9606.ENSP00000357876	0.706	0.997	0	0.523	0.999
PSMA6	PSMA7	9606.ENSP00000261479	9606.ENSP00000359910	0.856	0.999	0.9	0.464	0.999
PSMA6	PSMC2	9606.ENSP00000261479	9606.ENSP00000391211	0.573	0.995	0	0.701	0.999
PSMA6	PSMB10	9606.ENSP00000261479	9606.ENSP00000351314	0.642	0.982	0.72	0.513	0.999
PSMA7	PSMC4	9606.ENSP00000359910	9606.ENSP00000157812	0.719	0.989	0	0.68	0.998
PSMA7	PSMD8	9606.ENSP00000359910	9606.ENSP00000215071	0.855	0.975	0	0.469	0.997
PSMA7	PSME2	9606.ENSP00000359910	9606.ENSP00000216802	0.199	0.959	0	0.322	0.976
PSMA7	PSMD7	9606.ENSP00000359910	9606.ENSP00000219313	0.63	0.99	0	0.43	0.997
PSMA7	PSMB7	9606.ENSP00000359910	9606.ENSP00000259457	0.62	0.993	0.9	0.706	0.999
PSMA7	PSMC1	9606.ENSP00000359910	9606.ENSP00000261303	0.732	0.999	0	0.687	0.999
PSMA7	PSMD11	9606.ENSP00000359910	9606.ENSP00000261712	0.682	0.99	0	0.281	0.997
PSMA7	PSMB1	9606.ENSP00000359910	9606.ENSP00000262193	0.851	0.995	0.9	0.83	0.999
PSMA7	PSMD3	9606.ENSP00000359910	9606.ENSP00000264639	0.426	0.983	0	0.542	0.995
PSMA7	PSMB6	9606.ENSP00000359910	9606.ENSP00000270586	0.73	0.999	0.9	0.742	0.999
PSMA7	PSMB4	9606.ENSP00000359910	9606.ENSP00000290541	0.806	0.999	0.9	0.725	0.999
PSMA7	PSME3	9606.ENSP00000359910	9606.ENSP00000293362	0.178	0.703	0	0.417	0.845
PSMA7	PSMD1	9606.ENSP00000359910	9606.ENSP00000309474	0.671	0.99	0	0.505	0.998
PSMA7	PSMD2	9606.ENSP00000359910	9606.ENSP00000310129	0.651	0.99	0	0.665	0.998
PSMA7	PSMC5	9606.ENSP00000359910	9606.ENSP00000310572	0.544	0.985	0	0.503	0.996
PSMA7	PSMA8	9606.ENSP00000359910	9606.ENSP00000311121	0	0.78	0.9	0.047	0.977
PSMA7	PSMF1	9606.ENSP00000359910	9606.ENSP00000338039	0.098	0.792	0.9	0.127	0.981
PSMA7	PSMD12	9606.ENSP00000359910	9606.ENSP00000348442	0.631	0.99	0	0.438	0.997
PSMA7	PSMB10	9606.ENSP00000359910	9606.ENSP00000351314	0.395	0.946	0.72	0.316	0.993
PSMA7	PSMB5	9606.ENSP00000359910	9606.ENSP00000355325	0.439	0.995	0.9	0.503	0.999
PSMA7	PSMD4	9606.ENSP00000359910	9606.ENSP00000357876	0.807	0.995	0	0.449	0.999
PSMA7	PSMD9	9606.ENSP00000359910	9606.ENSP00000440485	0.234	0.099	0	0.367	0.525
PSMA7	PSMB11	9606.ENSP00000359910	9606.ENSP00000386212	0.397	0.497	0.72	0.296	0.932
PSMA7	PSME1	9606.ENSP00000359910	9606.ENSP00000372155	0.143	0.98	0	0.606	0.992
PSMA7	PSME4	9606.ENSP00000359910	9606.ENSP00000384211	0.049	0.99	0	0.316	0.993
PSMA7	PSMC3	9606.ENSP00000359910	9606.ENSP00000481029	0.593	0.988	0	0.509	0.997
PSMA7	PSMD14	9606.ENSP00000359910	9606.ENSP00000386541	0.579	0.994	0	0.447	0.998
PSMA7	PSMB3	9606.ENSP00000359910	9606.ENSP00000483688	0.889	0.999	0.9	0.827	0.999
PSMA7	PSMC6	9606.ENSP00000359910	9606.ENSP00000484998	0.394	0.999	0	0.493	0.999
PSMA7	PSMB2	9606.ENSP00000359910	9606.ENSP00000362334	0.875	0.999	0.9	0.762	0.999
PSMA7	PSMB9	9606.ENSP00000359910	9606.ENSP00000363993	0.543	0.999	0.72	0.728	0.999
PSMA7	PSMB8	9606.ENSP00000359910	9606.ENSP00000364016	0.411	0.995	0.72	0.389	0.999
PSMA7	PSMC2	9606.ENSP00000359910	9606.ENSP00000391211	0.544	0.999	0	0.514	0.999
PSMA8	PSMC4	9606.ENSP00000311121	9606.ENSP00000157812	0.658	0.934	0	0.467	0.987
PSMA8	PSMD8	9606.ENSP00000311121	9606.ENSP00000215071	0.4	0.898	0	0.432	0.962
PSMA8	PSME2	9606.ENSP00000311121	9606.ENSP00000216802	0.109	0.243	0	0.348	0.522
PSMA8	PSMD7	9606.ENSP00000311121	9606.ENSP00000219313	0.401	0.902	0	0.434	0.964
PSMA8	PSMB7	9606.ENSP00000311121	9606.ENSP00000259457	0.375	0.998	0.72	0.318	0.999
PSMA8	PSMC1	9606.ENSP00000311121	9606.ENSP00000261303	0.614	0.935	0	0.426	0.984
PSMA8	PSMD11	9606.ENSP00000311121	9606.ENSP00000261712	0.166	0.795	0	0.287	0.867
PSMA8	PSMB1	9606.ENSP00000311121	9606.ENSP00000262193	0.691	0.972	0.72	0.42	0.998
PSMA8	PSMD3	9606.ENSP00000311121	9606.ENSP00000264639	0.298	0.892	0	0.26	0.939
PSMA8	PSMB6	9606.ENSP00000311121	9606.ENSP00000270586	0.536	0.998	0.72	0.43	0.999
PSMA8	PSMB4	9606.ENSP00000311121	9606.ENSP00000290541	0.674	0.977	0.72	0.366	0.998
PSMA8	PSME3	9606.ENSP00000311121	9606.ENSP00000293362	0.093	0.677	0	0.516	0.845
PSMA8	PSMD1	9606.ENSP00000311121	9606.ENSP00000309474	0.117	0.877	0	0.361	0.924
PSMA8	PSMD2	9606.ENSP00000311121	9606.ENSP00000310129	0.09	0.936	0	0.405	0.962
PSMA8	PSMC5	9606.ENSP00000311121	9606.ENSP00000310572	0.248	0.932	0	0.384	0.965
PSMA8	PSMD9	9606.ENSP00000311121	9606.ENSP00000440485	0.08	0.095	0	0.367	0.427
PSMA8	PSME1	9606.ENSP00000311121	9606.ENSP00000372155	0.099	0.243	0	0.435	0.581
PSMA8	PSMF1	9606.ENSP00000311121	9606.ENSP00000338039	0.055	0.092	0.72	0.389	0.833
PSMA8	PSMD12	9606.ENSP00000311121	9606.ENSP00000348442	0.372	0.794	0	0.455	0.923
PSMA8	PSMC6	9606.ENSP00000311121	9606.ENSP00000484998	0.291	0.914	0	0.38	0.959
PSMA8	PSME4	9606.ENSP00000311121	9606.ENSP00000384211	0	0.613	0.72	0.687	0.963
PSMA8	PSMB11	9606.ENSP00000311121	9606.ENSP00000386212	0.397	0.497	0.72	0.653	0.966
PSMA8	PSMD14	9606.ENSP00000311121	9606.ENSP00000386541	0.296	0.923	0	0.47	0.969
PSMA8	PSMC3	9606.ENSP00000311121	9606.ENSP00000481029	0.357	0.929	0	0.489	0.975
PSMA8	PSMC2	9606.ENSP00000311121	9606.ENSP00000391211	0.418	0.941	0	0.473	0.98
PSMA8	PSMD4	9606.ENSP00000311121	9606.ENSP00000357876	0.37	0.954	0	0.408	0.981
PSMA8	PSMB10	9606.ENSP00000311121	9606.ENSP00000351314	0.375	0.745	0.72	0.8	0.989
PSMA8	PSMB5	9606.ENSP00000311121	9606.ENSP00000355325	0.402	0.929	0.72	0.333	0.991
PSMA8	PSMB8	9606.ENSP00000311121	9606.ENSP00000364016	0.402	0.884	0.72	0.727	0.994
PSMA8	PSMB9	9606.ENSP00000311121	9606.ENSP00000363993	0.536	0.942	0.72	0.747	0.997
PSMA8	PSMB3	9606.ENSP00000311121	9606.ENSP00000483688	0.776	0.971	0.72	0.392	0.998
PSMA8	PSMB2	9606.ENSP00000311121	9606.ENSP00000362334	0.674	0.969	0.72	0.603	0.998
PSMB1	PSMC4	9606.ENSP00000262193	9606.ENSP00000157812	0.61	0.992	0	0.753	0.999
PSMB1	PSMD8	9606.ENSP00000262193	9606.ENSP00000215071	0.9	0.978	0	0.529	0.998
PSMB1	PSME2	9606.ENSP00000262193	9606.ENSP00000216802	0.232	0.971	0	0.413	0.986
PSMB1	PSMD7	9606.ENSP00000262193	9606.ENSP00000219313	0.5	0.992	0.8	0.793	0.999
PSMB1	PSMB7	9606.ENSP00000262193	9606.ENSP00000259457	0.788	0.999	0.9	0.94	0.999
PSMB1	PSMC1	9606.ENSP00000262193	9606.ENSP00000261303	0.724	0.996	0	0.793	0.999
PSMB1	PSMD11	9606.ENSP00000262193	9606.ENSP00000261712	0.495	0.994	0.8	0.575	0.999
PSMB1	PSMD9	9606.ENSP00000262193	9606.ENSP00000440485	0.227	0.275	0	0.399	0.634
PSMB1	PSME3	9606.ENSP00000262193	9606.ENSP00000293362	0.151	0.681	0	0.444	0.836
PSMB1	PSMB11	9606.ENSP00000262193	9606.ENSP00000386212	0.561	0	0.72	0.293	0.905
PSMB1	PSMF1	9606.ENSP00000262193	9606.ENSP00000338039	0.047	0.815	0.9	0.302	0.986
PSMB1	PSME1	9606.ENSP00000262193	9606.ENSP00000372155	0.135	0.969	0	0.516	0.986
PSMB1	PSME4	9606.ENSP00000262193	9606.ENSP00000384211	0.067	0.98	0	0.414	0.988
PSMB1	PSMC5	9606.ENSP00000262193	9606.ENSP00000310572	0.376	0.992	0	0.663	0.998
PSMB1	PSMD12	9606.ENSP00000262193	9606.ENSP00000348442	0.48	0.996	0.8	0.772	0.999
PSMB1	PSMD2	9606.ENSP00000262193	9606.ENSP00000310129	0.321	0.993	0.8	0.828	0.999
PSMB1	PSMB9	9606.ENSP00000262193	9606.ENSP00000363993	0.828	0.993	0.72	0.722	0.999
PSMB1	PSMD14	9606.ENSP00000262193	9606.ENSP00000386541	0.527	0.997	0.8	0.624	0.999
PSMB1	PSMB8	9606.ENSP00000262193	9606.ENSP00000364016	0.614	0.999	0.72	0.738	0.999
PSMB1	PSMD1	9606.ENSP00000262193	9606.ENSP00000309474	0.373	0.993	0	0.823	0.999
PSMB1	PSMB2	9606.ENSP00000262193	9606.ENSP00000362334	0.964	0.998	0.9	0.863	0.999
PSMB1	PSMB3	9606.ENSP00000262193	9606.ENSP00000483688	0.985	0.999	0.9	0.747	0.999
PSMB1	PSMC6	9606.ENSP00000262193	9606.ENSP00000484998	0.39	0.998	0	0.664	0.999
PSMB1	PSMC3	9606.ENSP00000262193	9606.ENSP00000481029	0.442	0.989	0.8	0.823	0.999
PSMB1	PSMB10	9606.ENSP00000262193	9606.ENSP00000351314	0.704	0.989	0.72	0.656	0.999
PSMB1	PSMD3	9606.ENSP00000262193	9606.ENSP00000264639	0.554	0.979	0.8	0.691	0.999
PSMB1	PSMC2	9606.ENSP00000262193	9606.ENSP00000391211	0.604	0.989	0.8	0.837	0.999
PSMB1	PSMD4	9606.ENSP00000262193	9606.ENSP00000357876	0.636	0.997	0	0.713	0.999
PSMB1	PSMB5	9606.ENSP00000262193	9606.ENSP00000355325	0.647	0.999	0.9	0.891	0.999
PSMB1	PSMB4	9606.ENSP00000262193	9606.ENSP00000290541	0.973	0.997	0.9	0.941	0.999
PSMB1	PSMB6	9606.ENSP00000262193	9606.ENSP00000270586	0.886	0.995	0.9	0.794	0.999
PSMB10	PSMC4	9606.ENSP00000351314	9606.ENSP00000157812	0.404	0.778	0	0.503	0.929
PSMB10	PSMD8	9606.ENSP00000351314	9606.ENSP00000215071	0.413	0.736	0	0.539	0.922
PSMB10	PSME2	9606.ENSP00000351314	9606.ENSP00000216802	0.541	0.441	0	0.924	0.979
PSMB10	PSMD7	9606.ENSP00000351314	9606.ENSP00000219313	0.216	0.801	0	0.506	0.916
PSMB10	PSMB7	9606.ENSP00000351314	9606.ENSP00000259457	0.099	0.313	0.72	0.077	0.822
PSMB10	PSMC1	9606.ENSP00000351314	9606.ENSP00000261303	0.363	0.754	0	0.382	0.894
PSMB10	PSMD11	9606.ENSP00000351314	9606.ENSP00000261712	0.215	0.768	0	0.516	0.904
PSMB10	PSMD3	9606.ENSP00000351314	9606.ENSP00000264639	0.137	0.721	0	0.456	0.857
PSMB10	PSMB6	9606.ENSP00000351314	9606.ENSP00000270586	0.622	0.91	0.72	0.364	0.993
PSMB10	PSMB4	9606.ENSP00000351314	9606.ENSP00000290541	0.702	0.999	0.72	0.735	0.999
PSMB10	PSME3	9606.ENSP00000351314	9606.ENSP00000293362	0.093	0.243	0	0.607	0.707
PSMB10	PSMD1	9606.ENSP00000351314	9606.ENSP00000309474	0.193	0.754	0	0.359	0.861
PSMB10	PSMD2	9606.ENSP00000351314	9606.ENSP00000310129	0.1	0.759	0	0.443	0.868
PSMB10	PSMC5	9606.ENSP00000351314	9606.ENSP00000310572	0.471	0.639	0	0.38	0.871
PSMB10	PSMF1	9606.ENSP00000351314	9606.ENSP00000338039	0.057	0.092	0.72	0.552	0.878
PSMB10	PSMD12	9606.ENSP00000351314	9606.ENSP00000348442	0.35	0.789	0	0.483	0.923
PSMB10	PSMD9	9606.ENSP00000351314	9606.ENSP00000440485	0.088	0.095	0	0.391	0.454
PSMB10	PSMC3	9606.ENSP00000351314	9606.ENSP00000481029	0.437	0.522	0	0.46	0.844
PSMB10	PSMC6	9606.ENSP00000351314	9606.ENSP00000484998	0.295	0.831	0	0.359	0.918
PSMB10	PSMC2	9606.ENSP00000351314	9606.ENSP00000391211	0.365	0.82	0	0.483	0.935
PSMB10	PSME4	9606.ENSP00000351314	9606.ENSP00000384211	0.042	0.461	0.72	0.643	0.941
PSMB10	PSMD14	9606.ENSP00000351314	9606.ENSP00000386541	0.564	0.835	0	0.53	0.963
PSMB10	PSME1	9606.ENSP00000351314	9606.ENSP00000372155	0.501	0.542	0	0.935	0.983
PSMB10	PSMD4	9606.ENSP00000351314	9606.ENSP00000357876	0.415	0.96	0	0.584	0.989
PSMB10	PSMB5	9606.ENSP00000351314	9606.ENSP00000355325	0.495	0.925	0.72	0.405	0.992
PSMB10	PSMB11	9606.ENSP00000351314	9606.ENSP00000386212	0.363	0.127	0.72	0.962	0.993
PSMB10	PSMB3	9606.ENSP00000351314	9606.ENSP00000483688	0.66	0.999	0.72	0.537	0.999
PSMB10	PSMB8	9606.ENSP00000351314	9606.ENSP00000364016	0.753	0.999	0.72	0.989	0.999
PSMB10	PSMB9	9606.ENSP00000351314	9606.ENSP00000363993	0.893	0.988	0.72	0.987	0.999
PSMB10	PSMB2	9606.ENSP00000351314	9606.ENSP00000362334	0.602	0.965	0.72	0.904	0.999
PSMB11	PSMC4	9606.ENSP00000386212	9606.ENSP00000157812	0.475	0.309	0	0.337	0.742
PSMB11	PSMD8	9606.ENSP00000386212	9606.ENSP00000215071	0.399	0.322	0	0.371	0.721
PSMB11	PSME2	9606.ENSP00000386212	9606.ENSP00000216802	0.093	0.243	0	0.408	0.558
PSMB11	PSMD7	9606.ENSP00000386212	9606.ENSP00000219313	0.21	0.461	0	0.367	0.707
PSMB11	PSMB7	9606.ENSP00000386212	9606.ENSP00000259457	0.363	0.127	0.72	0.294	0.875
PSMB11	PSMC1	9606.ENSP00000386212	9606.ENSP00000261303	0.4	0.179	0	0.208	0.575
PSMB11	PSMD11	9606.ENSP00000386212	9606.ENSP00000261712	0.14	0.313	0	0.426	0.631
PSMB11	PSMD3	9606.ENSP00000386212	9606.ENSP00000264639	0.2	0.296	0	0.432	0.652
PSMB11	PSMB6	9606.ENSP00000386212	9606.ENSP00000270586	0.186	0.381	0.72	0.313	0.897
PSMB11	PSMB4	9606.ENSP00000386212	9606.ENSP00000290541	0.627	0.451	0.72	0.281	0.953
PSMB11	PSME3	9606.ENSP00000386212	9606.ENSP00000293362	0.093	0.243	0	0.454	0.592
PSMB11	PSMD1	9606.ENSP00000386212	9606.ENSP00000309474	0.12	0.335	0	0.204	0.493
PSMB11	PSMD2	9606.ENSP00000386212	9606.ENSP00000310129	0.128	0.402	0	0.34	0.626
PSMB11	PSMC5	9606.ENSP00000386212	9606.ENSP00000310572	0.375	0.179	0	0.242	0.577
PSMB11	PSMF1	9606.ENSP00000386212	9606.ENSP00000338039	0.055	0.092	0.72	0.372	0.828
PSMB11	PSMD12	9606.ENSP00000386212	9606.ENSP00000348442	0.3	0.483	0	0.404	0.765
PSMB11	PSMB5	9606.ENSP00000386212	9606.ENSP00000355325	0	0	0.72	0.139	0.758
PSMB11	PSMD4	9606.ENSP00000386212	9606.ENSP00000357876	0.369	0.746	0	0.453	0.904
PSMB11	PSMB2	9606.ENSP00000386212	9606.ENSP00000362334	0.58	0	0.72	0.26	0.905
PSMB11	PSMB9	9606.ENSP00000386212	9606.ENSP00000363993	0.186	0.381	0.72	0.938	0.991
PSMB11	PSMB8	9606.ENSP00000386212	9606.ENSP00000364016	0	0	0.72	0.173	0.768
PSMB11	PSME1	9606.ENSP00000386212	9606.ENSP00000372155	0.093	0.243	0	0.427	0.572
PSMB11	PSME4	9606.ENSP00000386212	9606.ENSP00000384211	0	0.481	0	0.596	0.781
PSMB11	PSMD9	9606.ENSP00000386212	9606.ENSP00000440485	0.103	0.094	0	0.355	0.43
PSMB11	PSMC2	9606.ENSP00000386212	9606.ENSP00000391211	0.245	0.179	0	0.283	0.516
PSMB11	PSMC6	9606.ENSP00000386212	9606.ENSP00000484998	0.298	0.309	0	0.18	0.575
PSMB11	PSMC3	9606.ENSP00000386212	9606.ENSP00000481029	0.339	0.309	0	0.324	0.67
PSMB11	PSMD14	9606.ENSP00000386212	9606.ENSP00000386541	0.235	0.372	0	0.429	0.702
PSMB11	PSMB3	9606.ENSP00000386212	9606.ENSP00000483688	0.62	0	0.72	0.302	0.919
PSMB2	PSMC4	9606.ENSP00000362334	9606.ENSP00000157812	0.867	0.997	0	0.615	0.999
PSMB2	PSMD8	9606.ENSP00000362334	9606.ENSP00000215071	0.864	0.993	0	0.477	0.999
PSMB2	PSME2	9606.ENSP00000362334	9606.ENSP00000216802	0.179	0.963	0	0.406	0.981
PSMB2	PSMD7	9606.ENSP00000362334	9606.ENSP00000219313	0.58	0.995	0	0.506	0.999
PSMB2	PSMB7	9606.ENSP00000362334	9606.ENSP00000259457	0.776	0.995	0.9	0.88	0.999
PSMB2	PSMC1	9606.ENSP00000362334	9606.ENSP00000261303	0.745	0.997	0	0.501	0.999
PSMB2	PSMD11	9606.ENSP00000362334	9606.ENSP00000261712	0.735	0.997	0	0.623	0.999
PSMB2	PSMD3	9606.ENSP00000362334	9606.ENSP00000264639	0.549	0.995	0	0.502	0.998
PSMB2	PSMB6	9606.ENSP00000362334	9606.ENSP00000270586	0.819	0.995	0.9	0.887	0.999
PSMB2	PSMB4	9606.ENSP00000362334	9606.ENSP00000290541	0.977	0.997	0.9	0.991	0.999
PSMB2	PSME3	9606.ENSP00000362334	9606.ENSP00000293362	0.19	0.615	0	0.448	0.813
PSMB2	PSMD1	9606.ENSP00000362334	9606.ENSP00000309474	0.49	0.997	0	0.814	0.999
PSMB2	PSMD2	9606.ENSP00000362334	9606.ENSP00000310129	0.318	0.997	0	0.683	0.999
PSMB2	PSMC5	9606.ENSP00000362334	9606.ENSP00000310572	0.546	0.997	0	0.592	0.999
PSMB2	PSMF1	9606.ENSP00000362334	9606.ENSP00000338039	0.095	0.781	0.9	0.257	0.983
PSMB2	PSMD12	9606.ENSP00000362334	9606.ENSP00000348442	0.63	0.997	0	0.59	0.999
PSMB2	PSMB5	9606.ENSP00000362334	9606.ENSP00000355325	0.695	0.999	0.9	0.972	0.999
PSMB2	PSMD4	9606.ENSP00000362334	9606.ENSP00000357876	0.618	0.997	0	0.538	0.999
PSMB2	PSMD9	9606.ENSP00000362334	9606.ENSP00000440485	0.318	0.099	0	0.472	0.647
PSMB2	PSME1	9606.ENSP00000362334	9606.ENSP00000372155	0.13	0.971	0	0.416	0.984
PSMB2	PSME4	9606.ENSP00000362334	9606.ENSP00000384211	0.049	0.991	0	0.413	0.995
PSMB2	PSMC3	9606.ENSP00000362334	9606.ENSP00000481029	0.483	0.997	0	0.648	0.999
PSMB2	PSMC2	9606.ENSP00000362334	9606.ENSP00000391211	0.471	0.997	0	0.648	0.999
PSMB2	PSMB8	9606.ENSP00000362334	9606.ENSP00000364016	0.624	0.995	0.72	0.714	0.999
PSMB2	PSMD14	9606.ENSP00000362334	9606.ENSP00000386541	0.829	0.997	0	0.577	0.999
PSMB2	PSMB9	9606.ENSP00000362334	9606.ENSP00000363993	0.704	0.994	0.72	0.934	0.999
PSMB2	PSMB3	9606.ENSP00000362334	9606.ENSP00000483688	0.97	0.999	0.9	0.983	0.999
PSMB2	PSMC6	9606.ENSP00000362334	9606.ENSP00000484998	0.36	0.998	0	0.607	0.999
PSMB3	PSMC4	9606.ENSP00000483688	9606.ENSP00000157812	0.871	0.993	0	0.747	0.999
PSMB3	PSMD8	9606.ENSP00000483688	9606.ENSP00000215071	0.9	0.994	0	0.592	0.999
PSMB3	PSME2	9606.ENSP00000483688	9606.ENSP00000216802	0.195	0.963	0	0.398	0.981
PSMB3	PSMD7	9606.ENSP00000483688	9606.ENSP00000219313	0.529	0.993	0	0.715	0.999
PSMB3	PSMB7	9606.ENSP00000483688	9606.ENSP00000259457	0.709	0.999	0.9	0.793	0.999
PSMB3	PSMC1	9606.ENSP00000483688	9606.ENSP00000261303	0.69	0.994	0	0.633	0.999
PSMB3	PSMD11	9606.ENSP00000483688	9606.ENSP00000261712	0.458	0.994	0	0.623	0.998
PSMB3	PSMD3	9606.ENSP00000483688	9606.ENSP00000264639	0.497	0.993	0	0.743	0.999
PSMB3	PSMB6	9606.ENSP00000483688	9606.ENSP00000270586	0.899	0.999	0.9	0.694	0.999
PSMB3	PSMB4	9606.ENSP00000483688	9606.ENSP00000290541	0.977	0.998	0.9	0.976	0.999
PSMB3	PSME3	9606.ENSP00000483688	9606.ENSP00000293362	0.164	0.704	0	0.555	0.88
PSMB3	PSMD1	9606.ENSP00000483688	9606.ENSP00000309474	0.347	0.994	0	0.755	0.998
PSMB3	PSMD2	9606.ENSP00000483688	9606.ENSP00000310129	0.26	0.994	0	0.665	0.998
PSMB3	PSMC5	9606.ENSP00000483688	9606.ENSP00000310572	0.464	0.995	0	0.585	0.998
PSMB3	PSMF1	9606.ENSP00000483688	9606.ENSP00000338039	0.049	0.708	0.9	0.265	0.976
PSMB3	PSMD12	9606.ENSP00000483688	9606.ENSP00000348442	0.437	0.994	0	0.524	0.998
PSMB3	PSMB5	9606.ENSP00000483688	9606.ENSP00000355325	0.718	0.999	0.9	0.486	0.999
PSMB3	PSMD4	9606.ENSP00000483688	9606.ENSP00000357876	0.761	0.997	0	0.733	0.999
PSMB3	PSMB9	9606.ENSP00000483688	9606.ENSP00000363993	0.843	0.993	0.72	0.504	0.999
PSMB3	PSMB8	9606.ENSP00000483688	9606.ENSP00000364016	0.717	0.999	0.72	0.443	0.999
PSMB3	PSME1	9606.ENSP00000483688	9606.ENSP00000372155	0.227	0.962	0	0.379	0.98
PSMB3	PSME4	9606.ENSP00000483688	9606.ENSP00000384211	0.049	0.977	0	0.376	0.985
PSMB3	PSMD14	9606.ENSP00000483688	9606.ENSP00000386541	0.479	0.997	0	0.618	0.999
PSMB3	PSMC2	9606.ENSP00000483688	9606.ENSP00000391211	0.337	0.993	0	0.813	0.999
PSMB3	PSMD9	9606.ENSP00000483688	9606.ENSP00000440485	0.269	0.099	0	0.475	0.624
PSMB3	PSMC3	9606.ENSP00000483688	9606.ENSP00000481029	0.538	0.994	0	0.777	0.999
PSMB3	PSMC6	9606.ENSP00000483688	9606.ENSP00000484998	0.416	0.998	0	0.622	0.999
PSMB4	PSMC4	9606.ENSP00000290541	9606.ENSP00000157812	0.841	0.988	0	0.613	0.999
PSMB4	PSMD8	9606.ENSP00000290541	9606.ENSP00000215071	0.903	0.976	0	0.662	0.999
PSMB4	PSME2	9606.ENSP00000290541	9606.ENSP00000216802	0.16	0.976	0	0.62	0.992
PSMB4	PSMD7	9606.ENSP00000290541	9606.ENSP00000219313	0.632	0.995	0	0.687	0.999
PSMB4	PSMB7	9606.ENSP00000290541	9606.ENSP00000259457	0.784	0.999	0.9	0.811	0.999
PSMB4	PSMC1	9606.ENSP00000290541	9606.ENSP00000261303	0.836	0.995	0	0.541	0.999
PSMB4	PSMD11	9606.ENSP00000290541	9606.ENSP00000261712	0.734	0.994	0	0.575	0.999
PSMB4	PSMD3	9606.ENSP00000290541	9606.ENSP00000264639	0.475	0.991	0	0.624	0.998
PSMB4	PSMB6	9606.ENSP00000290541	9606.ENSP00000270586	0.882	0.997	0.9	0.852	0.999
PSMB4	PSMD9	9606.ENSP00000290541	9606.ENSP00000440485	0.108	0.313	0	0.481	0.654
PSMB4	PSME3	9606.ENSP00000290541	9606.ENSP00000293362	0.09	0.777	0	0.343	0.855
PSMB4	PSMF1	9606.ENSP00000290541	9606.ENSP00000338039	0.06	0.809	0.9	0.4	0.987
PSMB4	PSME4	9606.ENSP00000290541	9606.ENSP00000384211	0.047	0.985	0	0.465	0.991
PSMB4	PSME1	9606.ENSP00000290541	9606.ENSP00000372155	0.173	0.978	0	0.694	0.994
PSMB4	PSMC5	9606.ENSP00000290541	9606.ENSP00000310572	0.466	0.993	0	0.561	0.998
PSMB4	PSMC3	9606.ENSP00000290541	9606.ENSP00000481029	0.733	0.99	0	0.644	0.998
PSMB4	PSMD2	9606.ENSP00000290541	9606.ENSP00000310129	0.38	0.994	0	0.674	0.998
PSMB4	PSMD1	9606.ENSP00000290541	9606.ENSP00000309474	0.477	0.992	0	0.624	0.998
PSMB4	PSMC2	9606.ENSP00000290541	9606.ENSP00000391211	0.658	0.992	0	0.896	0.999
PSMB4	PSMD4	9606.ENSP00000290541	9606.ENSP00000357876	0.793	0.997	0	0.709	0.999
PSMB4	PSMB5	9606.ENSP00000290541	9606.ENSP00000355325	0.736	0.999	0.9	0.956	0.999
PSMB4	PSMD12	9606.ENSP00000290541	9606.ENSP00000348442	0.509	0.996	0	0.779	0.999
PSMB4	PSMC6	9606.ENSP00000290541	9606.ENSP00000484998	0.774	0.999	0	0.606	0.999
PSMB4	PSMB9	9606.ENSP00000290541	9606.ENSP00000363993	0.834	0.996	0.72	0.895	0.999
PSMB4	PSMD14	9606.ENSP00000290541	9606.ENSP00000386541	0.676	0.997	0	0.622	0.999
PSMB4	PSMB8	9606.ENSP00000290541	9606.ENSP00000364016	0.699	0.999	0.72	0.717	0.999
PSMB5	PSMC4	9606.ENSP00000355325	9606.ENSP00000157812	0.57	0.999	0	0.693	0.999
PSMB5	PSMD8	9606.ENSP00000355325	9606.ENSP00000215071	0.47	0.974	0	0.406	0.991
PSMB5	PSME2	9606.ENSP00000355325	9606.ENSP00000216802	0.208	0.918	0	0.843	0.989
PSMB5	PSMD7	9606.ENSP00000355325	9606.ENSP00000219313	0.267	0.983	0	0.677	0.995
PSMB5	PSMB7	9606.ENSP00000355325	9606.ENSP00000259457	0.689	0.999	0.9	0.979	0.999
PSMB5	PSMC1	9606.ENSP00000355325	9606.ENSP00000261303	0.627	0.999	0	0.677	0.999
PSMB5	PSMD11	9606.ENSP00000355325	9606.ENSP00000261712	0.323	0.978	0	0.66	0.994
PSMB5	PSMD3	9606.ENSP00000355325	9606.ENSP00000264639	0.335	0.979	0	0.496	0.992
PSMB5	PSMB6	9606.ENSP00000355325	9606.ENSP00000270586	0.783	0.999	0.9	0.973	0.999
PSMB5	PSME3	9606.ENSP00000355325	9606.ENSP00000293362	0.13	0.243	0	0.436	0.597
PSMB5	PSMD1	9606.ENSP00000355325	9606.ENSP00000309474	0.221	0.987	0	0.776	0.997
PSMB5	PSMD2	9606.ENSP00000355325	9606.ENSP00000310129	0.226	0.989	0	0.741	0.997
PSMB5	PSMC5	9606.ENSP00000355325	9606.ENSP00000310572	0.443	0.999	0	0.68	0.999
PSMB5	PSMF1	9606.ENSP00000355325	9606.ENSP00000338039	0.062	0.092	0.9	0.262	0.928
PSMB5	PSMD12	9606.ENSP00000355325	9606.ENSP00000348442	0.376	0.991	0	0.532	0.997
PSMB5	PSMD9	9606.ENSP00000355325	9606.ENSP00000440485	0.14	0.099	0	0.417	0.509
PSMB5	PSMB8	9606.ENSP00000355325	9606.ENSP00000364016	0.048	0.798	0.72	0.372	0.962
PSMB5	PSME1	9606.ENSP00000355325	9606.ENSP00000372155	0.135	0.912	0	0.855	0.988
PSMB5	PSME4	9606.ENSP00000355325	9606.ENSP00000384211	0.049	0.989	0	0.534	0.995
PSMB5	PSMB9	9606.ENSP00000355325	9606.ENSP00000363993	0.555	0.956	0.72	0.588	0.997
PSMB5	PSMD4	9606.ENSP00000355325	9606.ENSP00000357876	0.445	0.995	0	0.579	0.998
PSMB5	PSMD14	9606.ENSP00000355325	9606.ENSP00000386541	0.445	0.995	0	0.626	0.998
PSMB5	PSMC3	9606.ENSP00000355325	9606.ENSP00000481029	0.453	0.999	0	0.788	0.999
PSMB5	PSMC2	9606.ENSP00000355325	9606.ENSP00000391211	0.325	0.999	0	0.652	0.999
PSMB5	PSMC6	9606.ENSP00000355325	9606.ENSP00000484998	0.341	0.999	0	0.706	0.999
PSMB6	PSMC4	9606.ENSP00000270586	9606.ENSP00000157812	0.682	0.988	0	0.684	0.998
PSMB6	PSMD8	9606.ENSP00000270586	9606.ENSP00000215071	0.808	0.986	0	0.705	0.999
PSMB6	PSME2	9606.ENSP00000270586	9606.ENSP00000216802	0.183	0.908	0	0.518	0.961
PSMB6	PSMD7	9606.ENSP00000270586	9606.ENSP00000219313	0.452	0.974	0	0.569	0.993
PSMB6	PSMB7	9606.ENSP00000270586	9606.ENSP00000259457	0.889	0.999	0.9	0.981	0.999
PSMB6	PSMC1	9606.ENSP00000270586	9606.ENSP00000261303	0.721	0.988	0	0.751	0.999
PSMB6	PSMD11	9606.ENSP00000270586	9606.ENSP00000261712	0.538	0.975	0	0.62	0.995
PSMB6	PSMD3	9606.ENSP00000270586	9606.ENSP00000264639	0.346	0.988	0	0.369	0.995
PSMB6	PSMD9	9606.ENSP00000270586	9606.ENSP00000440485	0.163	0.099	0	0.398	0.507
PSMB6	PSME3	9606.ENSP00000270586	9606.ENSP00000293362	0.167	0.407	0	0.564	0.766
PSMB6	PSMB9	9606.ENSP00000270586	9606.ENSP00000363993	0.115	0.674	0.72	0.078	0.917
PSMB6	PSMF1	9606.ENSP00000270586	9606.ENSP00000338039	0.049	0	0.9	0.269	0.924
PSMB6	PSME1	9606.ENSP00000270586	9606.ENSP00000372155	0.153	0.949	0	0.549	0.979
PSMB6	PSME4	9606.ENSP00000270586	9606.ENSP00000384211	0.049	0.981	0	0.525	0.991
PSMB6	PSMC5	9606.ENSP00000270586	9606.ENSP00000310572	0.401	0.978	0	0.755	0.996
PSMB6	PSMD2	9606.ENSP00000270586	9606.ENSP00000310129	0.399	0.989	0	0.471	0.996
PSMB6	PSMD12	9606.ENSP00000270586	9606.ENSP00000348442	0.4	0.991	0	0.518	0.997
PSMB6	PSMD1	9606.ENSP00000270586	9606.ENSP00000309474	0.346	0.99	0	0.557	0.997
PSMB6	PSMC2	9606.ENSP00000270586	9606.ENSP00000391211	0.407	0.99	0	0.72	0.998
PSMB6	PSMC3	9606.ENSP00000270586	9606.ENSP00000481029	0.64	0.99	0	0.681	0.998
PSMB6	PSMD4	9606.ENSP00000270586	9606.ENSP00000357876	0.733	0.994	0	0.558	0.999
PSMB6	PSMC6	9606.ENSP00000270586	9606.ENSP00000484998	0.372	0.999	0	0.647	0.999
PSMB6	PSMD14	9606.ENSP00000270586	9606.ENSP00000386541	0.524	0.995	0	0.7	0.999
PSMB6	PSMB8	9606.ENSP00000270586	9606.ENSP00000364016	0.563	0.998	0.72	0.398	0.999
PSMB7	PSMC4	9606.ENSP00000259457	9606.ENSP00000157812	0.436	0.99	0	0.703	0.998
PSMB7	PSMD8	9606.ENSP00000259457	9606.ENSP00000215071	0.508	0.972	0	0.529	0.993
PSMB7	PSME2	9606.ENSP00000259457	9606.ENSP00000216802	0.277	0.97	0	0.702	0.993
PSMB7	PSMD7	9606.ENSP00000259457	9606.ENSP00000219313	0.34	0.986	0.8	0.713	0.999
PSMB7	PSMD9	9606.ENSP00000259457	9606.ENSP00000440485	0.163	0.099	0	0.358	0.473
PSMB7	PSME3	9606.ENSP00000259457	9606.ENSP00000293362	0.255	0.392	0	0.648	0.827
PSMB7	PSME1	9606.ENSP00000259457	9606.ENSP00000372155	0.125	0.971	0	0.561	0.988
PSMB7	PSME4	9606.ENSP00000259457	9606.ENSP00000384211	0.054	0.98	0	0.453	0.989
PSMB7	PSMF1	9606.ENSP00000259457	9606.ENSP00000338039	0.09	0.806	0.9	0.501	0.99
PSMB7	PSMC5	9606.ENSP00000259457	9606.ENSP00000310572	0.613	0.983	0	0.667	0.997
PSMB7	PSMC1	9606.ENSP00000259457	9606.ENSP00000261303	0.443	0.988	0	0.711	0.997
PSMB7	PSMD1	9606.ENSP00000259457	9606.ENSP00000309474	0.426	0.989	0	0.735	0.998
PSMB7	PSMC3	9606.ENSP00000259457	9606.ENSP00000481029	0.58	0.978	0.8	0.749	0.999
PSMB7	PSMD11	9606.ENSP00000259457	9606.ENSP00000261712	0.455	0.992	0.8	0.529	0.999
PSMB7	PSMD3	9606.ENSP00000259457	9606.ENSP00000264639	0.182	0.986	0.8	0.658	0.999
PSMB7	PSMC2	9606.ENSP00000259457	9606.ENSP00000391211	0.499	0.991	0.8	0.77	0.999
PSMB7	PSMD4	9606.ENSP00000259457	9606.ENSP00000357876	0.644	0.995	0	0.462	0.999
PSMB7	PSMB9	9606.ENSP00000259457	9606.ENSP00000363993	0.556	0.998	0.72	0.352	0.999
PSMB7	PSMD14	9606.ENSP00000259457	9606.ENSP00000386541	0.649	0.995	0.8	0.534	0.999
PSMB7	PSMB8	9606.ENSP00000259457	9606.ENSP00000364016	0.495	0.998	0.72	0.635	0.999
PSMB7	PSMC6	9606.ENSP00000259457	9606.ENSP00000484998	0.322	0.999	0	0.64	0.999
PSMB7	PSMD12	9606.ENSP00000259457	9606.ENSP00000348442	0.434	0.992	0.8	0.684	0.999
PSMB7	PSMD2	9606.ENSP00000259457	9606.ENSP00000310129	0.365	0.989	0.8	0.689	0.999
PSMB8	PSMC4	9606.ENSP00000364016	9606.ENSP00000157812	0.549	0.937	0	0.59	0.987
PSMB8	PSMD8	9606.ENSP00000364016	9606.ENSP00000215071	0.408	0.883	0	0.432	0.957
PSMB8	PSME2	9606.ENSP00000364016	9606.ENSP00000216802	0.381	0.722	0	0.933	0.987
PSMB8	PSMD7	9606.ENSP00000364016	9606.ENSP00000219313	0.213	0.863	0	0.418	0.932
PSMB8	PSMC1	9606.ENSP00000364016	9606.ENSP00000261303	0.591	0.899	0	0.441	0.975
PSMB8	PSMD11	9606.ENSP00000364016	9606.ENSP00000261712	0.189	0.741	0	0.575	0.903
PSMB8	PSMD3	9606.ENSP00000364016	9606.ENSP00000264639	0.298	0.749	0	0.526	0.909
PSMB8	PSME3	9606.ENSP00000364016	9606.ENSP00000293362	0.093	0.243	0	0.593	0.696
PSMB8	PSMD1	9606.ENSP00000364016	9606.ENSP00000309474	0.129	0.851	0	0.631	0.948
PSMB8	PSMD2	9606.ENSP00000364016	9606.ENSP00000310129	0.145	0.863	0	0.485	0.934
PSMB8	PSMC5	9606.ENSP00000364016	9606.ENSP00000310572	0.409	0.929	0	0.585	0.981
PSMB8	PSMF1	9606.ENSP00000364016	9606.ENSP00000338039	0.06	0.092	0.72	0.409	0.84
PSMB8	PSMD12	9606.ENSP00000364016	9606.ENSP00000348442	0.359	0.903	0	0.523	0.968
PSMB8	PSMD4	9606.ENSP00000364016	9606.ENSP00000357876	0.403	0.901	0	0.578	0.973
PSMB8	PSMB9	9606.ENSP00000364016	9606.ENSP00000363993	0.999	0.999	0.72	0.988	0.999
PSMB8	PSMD9	9606.ENSP00000364016	9606.ENSP00000440485	0.104	0.099	0	0.318	0.402
PSMB8	PSMC6	9606.ENSP00000364016	9606.ENSP00000484998	0.301	0.904	0	0.364	0.954
PSMB8	PSMC3	9606.ENSP00000364016	9606.ENSP00000481029	0.389	0.891	0	0.526	0.966
PSMB8	PSMD14	9606.ENSP00000364016	9606.ENSP00000386541	0.332	0.907	0	0.56	0.97
PSMB8	PSMC2	9606.ENSP00000364016	9606.ENSP00000391211	0.246	0.909	0	0.623	0.972
PSMB8	PSME1	9606.ENSP00000364016	9606.ENSP00000372155	0.523	0.615	0	0.927	0.985
PSMB8	PSME4	9606.ENSP00000364016	9606.ENSP00000384211	0.042	0.883	0.72	0.608	0.986
PSMB9	PSMC4	9606.ENSP00000363993	9606.ENSP00000157812	0.667	0.94	0	0.447	0.988
PSMB9	PSMD8	9606.ENSP00000363993	9606.ENSP00000215071	0.615	0.921	0	0.508	0.983
PSMB9	PSME2	9606.ENSP00000363993	9606.ENSP00000216802	0.52	0.884	0	0.844	0.99
PSMB9	PSMD7	9606.ENSP00000363993	9606.ENSP00000219313	0.307	0.911	0	0.628	0.975
PSMB9	PSMC1	9606.ENSP00000363993	9606.ENSP00000261303	0.621	0.942	0	0.43	0.986
PSMB9	PSMD11	9606.ENSP00000363993	9606.ENSP00000261712	0.402	0.92	0	0.569	0.977
PSMB9	PSMD3	9606.ENSP00000363993	9606.ENSP00000264639	0.311	0.939	0	0.432	0.974
PSMB9	PSME3	9606.ENSP00000363993	9606.ENSP00000293362	0.086	0.585	0	0.562	0.819
PSMB9	PSMD1	9606.ENSP00000363993	9606.ENSP00000309474	0.091	0.952	0	0.409	0.972
PSMB9	PSMD2	9606.ENSP00000363993	9606.ENSP00000310129	0.147	0.949	0	0.392	0.971
PSMB9	PSMC5	9606.ENSP00000363993	9606.ENSP00000310572	0.248	0.828	0	0.462	0.924
PSMB9	PSMF1	9606.ENSP00000363993	9606.ENSP00000338039	0.049	0.782	0.72	0.369	0.958
PSMB9	PSMD12	9606.ENSP00000363993	9606.ENSP00000348442	0.298	0.96	0	0.525	0.985
PSMB9	PSMD4	9606.ENSP00000363993	9606.ENSP00000357876	0.616	0.952	0	0.615	0.992
PSMB9	PSMD9	9606.ENSP00000363993	9606.ENSP00000440485	0.077	0.095	0	0.343	0.404
PSMB9	PSMC3	9606.ENSP00000363993	9606.ENSP00000481029	0.394	0.871	0	0.48	0.956
PSMB9	PSMC2	9606.ENSP00000363993	9606.ENSP00000391211	0.346	0.919	0	0.363	0.963
PSMB9	PSMC6	9606.ENSP00000363993	9606.ENSP00000484998	0.342	0.949	0	0.325	0.975
PSMB9	PSMD14	9606.ENSP00000363993	9606.ENSP00000386541	0.4	0.955	0	0.479	0.985
PSMB9	PSME1	9606.ENSP00000363993	9606.ENSP00000372155	0.662	0.855	0	0.884	0.993
PSMB9	PSME4	9606.ENSP00000363993	9606.ENSP00000384211	0.044	0.94	0.72	0.655	0.993
PSMC1	PSMC4	9606.ENSP00000261303	9606.ENSP00000157812	0.937	0.999	0.72	0.723	0.999
PSMC1	PSMD8	9606.ENSP00000261303	9606.ENSP00000215071	0.702	0.998	0.72	0.778	0.999
PSMC1	PSME2	9606.ENSP00000261303	9606.ENSP00000216802	0.102	0.446	0.36	0.405	0.785
PSMC1	PSMD7	9606.ENSP00000261303	9606.ENSP00000219313	0.912	0.997	0.72	0.878	0.999
PSMC1	PSMF1	9606.ENSP00000261303	9606.ENSP00000338039	0.074	0.468	0	0.332	0.642
PSMC1	PSME3	9606.ENSP00000261303	9606.ENSP00000293362	0.176	0.045	0.36	0.373	0.642
PSMC1	PSME4	9606.ENSP00000261303	9606.ENSP00000384211	0.151	0.48	0	0.516	0.768
PSMC1	PSME1	9606.ENSP00000261303	9606.ENSP00000372155	0.086	0.297	0.36	0.571	0.8
PSMC1	PSMD9	9606.ENSP00000261303	9606.ENSP00000440485	0.128	0.414	0.72	0.425	0.907
PSMC1	PSMD1	9606.ENSP00000261303	9606.ENSP00000309474	0.689	0.998	0.72	0.957	0.999
PSMC1	PSMD14	9606.ENSP00000261303	9606.ENSP00000386541	0.941	0.997	0.72	0.92	0.999
PSMC1	PSMC6	9606.ENSP00000261303	9606.ENSP00000484998	0.92	0.999	0.72	0.835	0.999
PSMC1	PSMD12	9606.ENSP00000261303	9606.ENSP00000348442	0.924	0.997	0.72	0.763	0.999
PSMC1	PSMD2	9606.ENSP00000261303	9606.ENSP00000310129	0.761	0.999	0.72	0.964	0.999
PSMC1	PSMC3	9606.ENSP00000261303	9606.ENSP00000481029	0.96	0.999	0.72	0.752	0.999
PSMC1	PSMC5	9606.ENSP00000261303	9606.ENSP00000310572	0.957	0.999	0.72	0.607	0.999
PSMC1	PSMD11	9606.ENSP00000261303	9606.ENSP00000261712	0.809	0.997	0.72	0.804	0.999
PSMC1	PSMD4	9606.ENSP00000261303	9606.ENSP00000357876	0.928	0.998	0.72	0.936	0.999
PSMC1	PSMC2	9606.ENSP00000261303	9606.ENSP00000391211	0.965	0.999	0.72	0.755	0.999
PSMC1	PSMD3	9606.ENSP00000261303	9606.ENSP00000264639	0.816	0.997	0.72	0.752	0.999
PSMC2	PSMC4	9606.ENSP00000391211	9606.ENSP00000157812	0.94	0.999	0.72	0.716	0.999
PSMC2	PSMD8	9606.ENSP00000391211	9606.ENSP00000215071	0.428	0.998	0.72	0.782	0.999
PSMC2	PSME2	9606.ENSP00000391211	9606.ENSP00000216802	0.123	0.335	0.36	0.399	0.746
PSMC2	PSMD7	9606.ENSP00000391211	9606.ENSP00000219313	0.746	0.997	0.8	0.817	0.999
PSMC2	PSMD11	9606.ENSP00000391211	9606.ENSP00000261712	0.618	0.997	0.8	0.779	0.999
PSMC2	PSMD3	9606.ENSP00000391211	9606.ENSP00000264639	0.662	0.997	0.8	0.817	0.999
PSMC2	PSME3	9606.ENSP00000391211	9606.ENSP00000293362	0.163	0.444	0.36	0.592	0.862
PSMC2	PSMD1	9606.ENSP00000391211	9606.ENSP00000309474	0.609	0.998	0.72	0.923	0.999
PSMC2	PSMD2	9606.ENSP00000391211	9606.ENSP00000310129	0.583	0.999	0.8	0.877	0.999
PSMC2	PSMC5	9606.ENSP00000391211	9606.ENSP00000310572	0.888	0.999	0.72	0.774	0.999
PSMC2	PSMD12	9606.ENSP00000391211	9606.ENSP00000348442	0.746	0.997	0.8	0.813	0.999
PSMC2	PSMD4	9606.ENSP00000391211	9606.ENSP00000357876	0.679	0.998	0.72	0.767	0.999
PSMC2	PSME1	9606.ENSP00000391211	9606.ENSP00000372155	0.106	0.253	0.36	0.386	0.702
PSMC2	PSME4	9606.ENSP00000391211	9606.ENSP00000384211	0.089	0.487	0	0.56	0.776
PSMC2	PSMD14	9606.ENSP00000391211	9606.ENSP00000386541	0.921	0.997	0.8	0.815	0.999
PSMC2	PSMD9	9606.ENSP00000391211	9606.ENSP00000440485	0.067	0.771	0.72	0.562	0.97
PSMC2	PSMC6	9606.ENSP00000391211	9606.ENSP00000484998	0.885	0.999	0.72	0.383	0.999
PSMC2	PSMC3	9606.ENSP00000391211	9606.ENSP00000481029	0.944	0.999	0.8	0.687	0.999
PSMC3	PSMC4	9606.ENSP00000481029	9606.ENSP00000157812	0.916	0.999	0.72	0.83	0.999
PSMC3	PSMD8	9606.ENSP00000481029	9606.ENSP00000215071	0.91	0.999	0.72	0.744	0.999
PSMC3	PSME2	9606.ENSP00000481029	9606.ENSP00000216802	0.118	0.456	0.36	0.353	0.775
PSMC3	PSMD7	9606.ENSP00000481029	9606.ENSP00000219313	0.894	0.999	0.8	0.769	0.999
PSMC3	PSMD11	9606.ENSP00000481029	9606.ENSP00000261712	0.816	0.997	0.8	0.782	0.999
PSMC3	PSMD3	9606.ENSP00000481029	9606.ENSP00000264639	0.706	0.997	0.8	0.782	0.999
PSMC3	PSME3	9606.ENSP00000481029	9606.ENSP00000293362	0.294	0.101	0.36	0.429	0.737
PSMC3	PSMD1	9606.ENSP00000481029	9606.ENSP00000309474	0.665	0.999	0.72	0.896	0.999
PSMC3	PSMD2	9606.ENSP00000481029	9606.ENSP00000310129	0.934	0.999	0.8	0.867	0.999
PSMC3	PSMC5	9606.ENSP00000481029	9606.ENSP00000310572	0.959	0.998	0.72	0.589	0.999
PSMC3	PSMF1	9606.ENSP00000481029	9606.ENSP00000338039	0.152	0.418	0	0.339	0.645
PSMC3	PSMD12	9606.ENSP00000481029	9606.ENSP00000348442	0.941	0.999	0.8	0.767	0.999
PSMC3	PSMD4	9606.ENSP00000481029	9606.ENSP00000357876	0.938	0.999	0.72	0.783	0.999
PSMC3	PSME1	9606.ENSP00000481029	9606.ENSP00000372155	0.107	0.457	0.36	0.454	0.808
PSMC3	PSME4	9606.ENSP00000481029	9606.ENSP00000384211	0.072	0.499	0	0.591	0.793
PSMC3	PSMD14	9606.ENSP00000481029	9606.ENSP00000386541	0.938	0.997	0.8	0.676	0.999
PSMC3	PSMD9	9606.ENSP00000481029	9606.ENSP00000440485	0.092	0.997	0.72	0.761	0.999
PSMC3	PSMC6	9606.ENSP00000481029	9606.ENSP00000484998	0.747	0.999	0.72	0.782	0.999
PSMC4	PSMF1	9606.ENSP00000157812	9606.ENSP00000338039	0.045	0.326	0	0.508	0.655
PSMC4	PSME3	9606.ENSP00000157812	9606.ENSP00000293362	0.136	0.234	0.36	0.491	0.756
PSMC4	PSME4	9606.ENSP00000157812	9606.ENSP00000384211	0.11	0.398	0	0.662	0.803
PSMC4	PSME2	9606.ENSP00000157812	9606.ENSP00000216802	0.141	0.474	0.36	0.463	0.824
PSMC4	PSME1	9606.ENSP00000157812	9606.ENSP00000372155	0.123	0.53	0.36	0.519	0.856
PSMC4	PSMD9	9606.ENSP00000157812	9606.ENSP00000440485	0.126	0.878	0.72	0.595	0.986
PSMC4	PSMD1	9606.ENSP00000157812	9606.ENSP00000309474	0.47	0.999	0.72	0.86	0.999
PSMC4	PSMD14	9606.ENSP00000157812	9606.ENSP00000386541	0.886	0.999	0.72	0.866	0.999
PSMC4	PSMC6	9606.ENSP00000157812	9606.ENSP00000484998	0.858	0.999	0.72	0.591	0.999
PSMC4	PSMD8	9606.ENSP00000157812	9606.ENSP00000215071	0.861	0.999	0.72	0.871	0.999
PSMC4	PSMD12	9606.ENSP00000157812	9606.ENSP00000348442	0.752	0.999	0.72	0.882	0.999
PSMC4	PSMD7	9606.ENSP00000157812	9606.ENSP00000219313	0.775	0.999	0.72	0.881	0.999
PSMC4	PSMD2	9606.ENSP00000157812	9606.ENSP00000310129	0.637	0.999	0.72	0.852	0.999
PSMC4	PSMD11	9606.ENSP00000157812	9606.ENSP00000261712	0.701	0.997	0.72	0.897	0.999
PSMC4	PSMC5	9606.ENSP00000157812	9606.ENSP00000310572	0.946	0.999	0.72	0.648	0.999
PSMC4	PSMD4	9606.ENSP00000157812	9606.ENSP00000357876	0.854	0.999	0.72	0.879	0.999
PSMC4	PSMD3	9606.ENSP00000157812	9606.ENSP00000264639	0.745	0.999	0.72	0.87	0.999
PSMC5	PSMD8	9606.ENSP00000310572	9606.ENSP00000215071	0.573	0.998	0.72	0.697	0.999
PSMC5	PSME2	9606.ENSP00000310572	9606.ENSP00000216802	0.158	0.446	0.36	0.328	0.773
PSMC5	PSMD7	9606.ENSP00000310572	9606.ENSP00000219313	0.88	0.997	0.72	0.757	0.999
PSMC5	PSMD11	9606.ENSP00000310572	9606.ENSP00000261712	0.713	0.999	0.72	0.749	0.999
PSMC5	PSMD3	9606.ENSP00000310572	9606.ENSP00000264639	0.703	0.999	0.72	0.75	0.999
PSMC5	PSME3	9606.ENSP00000310572	9606.ENSP00000293362	0.185	0.592	0.36	0.551	0.892
PSMC5	PSMD1	9606.ENSP00000310572	9606.ENSP00000309474	0.662	0.999	0.72	0.846	0.999
PSMC5	PSMD2	9606.ENSP00000310572	9606.ENSP00000310129	0.764	0.999	0.72	0.854	0.999
PSMC5	PSMF1	9606.ENSP00000310572	9606.ENSP00000338039	0.14	0	0	0.413	0.473
PSMC5	PSME4	9606.ENSP00000310572	9606.ENSP00000384211	0.078	0.46	0	0.472	0.715
PSMC5	PSME1	9606.ENSP00000310572	9606.ENSP00000372155	0.157	0.514	0.36	0.469	0.842
PSMC5	PSMD9	9606.ENSP00000310572	9606.ENSP00000440485	0.075	0.861	0.72	0.537	0.981
PSMC5	PSMD4	9606.ENSP00000310572	9606.ENSP00000357876	0.779	0.997	0.72	0.705	0.999
PSMC5	PSMD12	9606.ENSP00000310572	9606.ENSP00000348442	0.849	0.998	0.72	0.79	0.999
PSMC5	PSMD14	9606.ENSP00000310572	9606.ENSP00000386541	0.879	0.999	0.72	0.714	0.999
PSMC5	PSMC6	9606.ENSP00000310572	9606.ENSP00000484998	0.789	0.998	0.72	0.725	0.999
PSMC6	PSMD8	9606.ENSP00000484998	9606.ENSP00000215071	0.531	0.999	0.72	0.81	0.999
PSMC6	PSME2	9606.ENSP00000484998	9606.ENSP00000216802	0.111	0.286	0.36	0.376	0.713
PSMC6	PSMD7	9606.ENSP00000484998	9606.ENSP00000219313	0.606	0.999	0.72	0.785	0.999
PSMC6	PSMD11	9606.ENSP00000484998	9606.ENSP00000261712	0.572	0.999	0.72	0.784	0.999
PSMC6	PSMD3	9606.ENSP00000484998	9606.ENSP00000264639	0.608	0.999	0.72	0.755	0.999
PSMC6	PSME3	9606.ENSP00000484998	9606.ENSP00000293362	0.138	0.189	0.36	0.479	0.735
PSMC6	PSMD1	9606.ENSP00000484998	9606.ENSP00000309474	0.512	0.999	0.72	0.873	0.999
PSMC6	PSMD2	9606.ENSP00000484998	9606.ENSP00000310129	0.552	0.999	0.72	0.87	0.999
PSMC6	PSMF1	9606.ENSP00000484998	9606.ENSP00000338039	0.06	0	0	0.489	0.499
PSMC6	PSMD12	9606.ENSP00000484998	9606.ENSP00000348442	0.895	0.999	0.72	0.798	0.999
PSMC6	PSMD4	9606.ENSP00000484998	9606.ENSP00000357876	0.598	0.999	0.72	0.742	0.999
PSMC6	PSME1	9606.ENSP00000484998	9606.ENSP00000372155	0.108	0.297	0.36	0.387	0.721
PSMC6	PSME4	9606.ENSP00000484998	9606.ENSP00000384211	0.074	0.637	0	0.538	0.831
PSMC6	PSMD14	9606.ENSP00000484998	9606.ENSP00000386541	0.834	0.999	0.72	0.785	0.999
PSMC6	PSMD9	9606.ENSP00000484998	9606.ENSP00000440485	0.138	0.997	0.72	0.916	0.999
PSMD1	PSMD8	9606.ENSP00000309474	9606.ENSP00000215071	0.641	0.997	0.72	0.874	0.999
PSMD1	PSME2	9606.ENSP00000309474	9606.ENSP00000216802	0.154	0.331	0.36	0.352	0.734
PSMD1	PSMD7	9606.ENSP00000309474	9606.ENSP00000219313	0.829	0.999	0.72	0.896	0.999
PSMD1	PSMD11	9606.ENSP00000309474	9606.ENSP00000261712	0.839	0.998	0.72	0.874	0.999
PSMD1	PSMD3	9606.ENSP00000309474	9606.ENSP00000264639	0.583	0.999	0.72	0.925	0.999
PSMD1	PSME3	9606.ENSP00000309474	9606.ENSP00000293362	0.221	0.449	0.36	0.451	0.829
PSMD1	PSMF1	9606.ENSP00000309474	9606.ENSP00000338039	0.049	0.418	0	0.344	0.605
PSMD1	PSME4	9606.ENSP00000309474	9606.ENSP00000384211	0.158	0.495	0	0.607	0.818
PSMD1	PSME1	9606.ENSP00000309474	9606.ENSP00000372155	0.115	0.605	0.36	0.462	0.863
PSMD1	PSMD9	9606.ENSP00000309474	9606.ENSP00000440485	0.085	0.818	0.72	0.527	0.975
PSMD1	PSMD4	9606.ENSP00000309474	9606.ENSP00000357876	0.591	0.997	0.72	0.838	0.999
PSMD1	PSMD14	9606.ENSP00000309474	9606.ENSP00000386541	0.905	0.999	0.72	0.928	0.999
PSMD1	PSMD2	9606.ENSP00000309474	9606.ENSP00000310129	0.956	0.999	0.72	0.948	0.999
PSMD1	PSMD12	9606.ENSP00000309474	9606.ENSP00000348442	0.89	0.997	0.72	0.811	0.999
PSMD11	PSMD8	9606.ENSP00000261712	9606.ENSP00000215071	0.87	0.998	0.72	0.996	0.999
PSMD11	PSME2	9606.ENSP00000261712	9606.ENSP00000216802	0.146	0.096	0.36	0.489	0.713
PSMD11	PSMD7	9606.ENSP00000261712	9606.ENSP00000219313	0.849	0.999	0.8	0.996	0.999
PSMD11	PSME1	9606.ENSP00000261712	9606.ENSP00000372155	0.12	0.091	0.36	0.542	0.734
PSMD11	PSME4	9606.ENSP00000261712	9606.ENSP00000384211	0.08	0.47	0	0.717	0.85
PSMD11	PSME3	9606.ENSP00000261712	9606.ENSP00000293362	0.191	0.588	0.36	0.57	0.896
PSMD11	PSMD9	9606.ENSP00000261712	9606.ENSP00000440485	0.103	0.755	0.9	0.557	0.988
PSMD11	PSMD14	9606.ENSP00000261712	9606.ENSP00000386541	0.892	0.999	0.8	0.995	0.999
PSMD11	PSMD2	9606.ENSP00000261712	9606.ENSP00000310129	0.825	0.998	0.8	0.821	0.999
PSMD11	PSMD12	9606.ENSP00000261712	9606.ENSP00000348442	0.917	0.999	0.8	0.997	0.999
PSMD11	PSMD3	9606.ENSP00000261712	9606.ENSP00000264639	0.658	0.999	0.8	0.997	0.999
PSMD11	PSMD4	9606.ENSP00000261712	9606.ENSP00000357876	0.661	0.998	0.72	0.949	0.999
PSMD12	PSMD8	9606.ENSP00000348442	9606.ENSP00000215071	0.776	0.997	0.72	0.997	0.999
PSMD12	PSME2	9606.ENSP00000348442	9606.ENSP00000216802	0.085	0.096	0.36	0.4	0.64
PSMD12	PSMD7	9606.ENSP00000348442	9606.ENSP00000219313	0.951	0.999	0.8	0.997	0.999
PSMD12	PSMD3	9606.ENSP00000348442	9606.ENSP00000264639	0.815	0.997	0.8	0.997	0.999
PSMD12	PSME3	9606.ENSP00000348442	9606.ENSP00000293362	0.146	0.595	0.36	0.541	0.885
PSMD12	PSMD2	9606.ENSP00000348442	9606.ENSP00000310129	0.781	0.997	0.8	0.818	0.999
PSMD12	PSMF1	9606.ENSP00000348442	9606.ENSP00000338039	0.049	0	0	0.514	0.518
PSMD12	PSME1	9606.ENSP00000348442	9606.ENSP00000372155	0.074	0.24	0.36	0.419	0.704
PSMD12	PSME4	9606.ENSP00000348442	9606.ENSP00000384211	0.158	0.467	0	0.71	0.858
PSMD12	PSMD9	9606.ENSP00000348442	9606.ENSP00000440485	0.07	0.799	0.72	0.788	0.987
PSMD12	PSMD4	9606.ENSP00000348442	9606.ENSP00000357876	0.879	0.997	0.72	0.919	0.999
PSMD12	PSMD14	9606.ENSP00000348442	9606.ENSP00000386541	0.945	0.997	0.8	0.997	0.999
PSMD14	PSMD8	9606.ENSP00000386541	9606.ENSP00000215071	0.785	0.997	0.72	0.997	0.999
PSMD14	PSME2	9606.ENSP00000386541	9606.ENSP00000216802	0.161	0.798	0.36	0.425	0.929
PSMD14	PSMD7	9606.ENSP00000386541	9606.ENSP00000219313	0.924	0.999	0.8	0.999	0.999
PSMD14	PSMD3	9606.ENSP00000386541	9606.ENSP00000264639	0.814	0.997	0.8	0.996	0.999
PSMD14	PSME3	9606.ENSP00000386541	9606.ENSP00000293362	0.175	0.797	0.36	0.657	0.958
PSMD14	PSMD2	9606.ENSP00000386541	9606.ENSP00000310129	0.84	0.997	0.8	0.781	0.999
PSMD14	PSMF1	9606.ENSP00000386541	9606.ENSP00000338039	0.067	0	0	0.411	0.428
PSMD14	PSMD4	9606.ENSP00000386541	9606.ENSP00000357876	0.891	0.997	0.72	0.989	0.999
PSMD14	PSME1	9606.ENSP00000386541	9606.ENSP00000372155	0.103	0.83	0.36	0.46	0.94
PSMD14	PSME4	9606.ENSP00000386541	9606.ENSP00000384211	0.079	0.808	0	0.692	0.94
PSMD14	PSMD9	9606.ENSP00000386541	9606.ENSP00000440485	0.092	0.841	0.72	0.564	0.98
PSMD2	PSMD8	9606.ENSP00000310129	9606.ENSP00000215071	0.702	0.997	0.72	0.824	0.999
PSMD2	PSME2	9606.ENSP00000310129	9606.ENSP00000216802	0.081	0.431	0.36	0.396	0.771
PSMD2	PSMD7	9606.ENSP00000310129	9606.ENSP00000219313	0.706	0.997	0.8	0.906	0.999
PSMD2	PSMD3	9606.ENSP00000310129	9606.ENSP00000264639	0.745	0.997	0.8	0.939	0.999
PSMD2	PSME3	9606.ENSP00000310129	9606.ENSP00000293362	0.181	0.553	0.36	0.394	0.839
PSMD2	PSME1	9606.ENSP00000310129	9606.ENSP00000372155	0.056	0.095	0.36	0.441	0.653
PSMD2	PSME4	9606.ENSP00000310129	9606.ENSP00000384211	0.311	0.471	0	0.572	0.83
PSMD2	PSMD9	9606.ENSP00000310129	9606.ENSP00000440485	0.082	0.753	0.72	0.755	0.982
PSMD2	PSMD4	9606.ENSP00000310129	9606.ENSP00000357876	0.748	0.997	0.72	0.892	0.999
PSMD3	PSMD8	9606.ENSP00000264639	9606.ENSP00000215071	0.436	0.997	0.72	0.997	0.999
PSMD3	PSME2	9606.ENSP00000264639	9606.ENSP00000216802	0.06	0.096	0.36	0.411	0.636
PSMD3	PSMD7	9606.ENSP00000264639	9606.ENSP00000219313	0.701	0.999	0.8	0.996	0.999
PSMD3	PSMF1	9606.ENSP00000264639	9606.ENSP00000338039	0.049	0.36	0	0.425	0.619
PSMD3	PSME1	9606.ENSP00000264639	9606.ENSP00000372155	0.055	0.326	0.36	0.468	0.754
PSMD3	PSME3	9606.ENSP00000264639	9606.ENSP00000293362	0.097	0.195	0.36	0.542	0.758
PSMD3	PSME4	9606.ENSP00000264639	9606.ENSP00000384211	0.049	0.647	0	0.601	0.854
PSMD3	PSMD9	9606.ENSP00000264639	9606.ENSP00000440485	0.13	0.794	0.72	0.513	0.972
PSMD3	PSMD4	9606.ENSP00000264639	9606.ENSP00000357876	0.661	0.997	0.72	0.962	0.999
PSMD4	PSMD8	9606.ENSP00000357876	9606.ENSP00000215071	0.884	0.997	0.72	0.948	0.999
PSMD4	PSME2	9606.ENSP00000357876	9606.ENSP00000216802	0.138	0.096	0.36	0.474	0.703
PSMD4	PSMD7	9606.ENSP00000357876	9606.ENSP00000219313	0.782	0.999	0.72	0.904	0.999
PSMD4	PSME3	9606.ENSP00000357876	9606.ENSP00000293362	0.158	0.305	0.36	0.532	0.801
PSMD4	PSMF1	9606.ENSP00000357876	9606.ENSP00000338039	0.095	0.467	0	0.453	0.713
PSMD4	PSME1	9606.ENSP00000357876	9606.ENSP00000372155	0.067	0.427	0.36	0.563	0.83
PSMD4	PSMD9	9606.ENSP00000357876	9606.ENSP00000440485	0.202	0.752	0.72	0.749	0.984
PSMD4	PSME4	9606.ENSP00000357876	9606.ENSP00000384211	0.049	0.97	0	0.728	0.991
PSMD7	PSMD8	9606.ENSP00000219313	9606.ENSP00000215071	0.706	0.997	0.72	0.993	0.999
PSMD7	PSME2	9606.ENSP00000219313	9606.ENSP00000216802	0.114	0.439	0.36	0.571	0.845
PSMD7	PSME1	9606.ENSP00000219313	9606.ENSP00000372155	0.106	0.091	0.36	0.431	0.664
PSMD7	PSME4	9606.ENSP00000219313	9606.ENSP00000384211	0.059	0.091	0	0.709	0.73
PSMD7	PSME3	9606.ENSP00000219313	9606.ENSP00000293362	0.116	0.045	0.36	0.576	0.741
PSMD7	PSMD9	9606.ENSP00000219313	9606.ENSP00000440485	0.098	0.723	0.72	0.514	0.961
PSMD8	PSMF1	9606.ENSP00000215071	9606.ENSP00000338039	0.29	0	0	0.441	0.587
PSMD8	PSME2	9606.ENSP00000215071	9606.ENSP00000216802	0.072	0.049	0.36	0.377	0.601
PSMD8	PSME1	9606.ENSP00000215071	9606.ENSP00000372155	0.066	0.096	0.36	0.439	0.656
PSMD8	PSME4	9606.ENSP00000215071	9606.ENSP00000384211	0.047	0	0	0.657	0.659
PSMD8	PSME3	9606.ENSP00000215071	9606.ENSP00000293362	0.311	0.587	0.36	0.586	0.914
PSMD8	PSMD9	9606.ENSP00000215071	9606.ENSP00000440485	0.228	0.75	0.72	0.685	0.98
PSMD9	PSME2	9606.ENSP00000440485	9606.ENSP00000216802	0.082	0.096	0.36	0.314	0.587
PSMD9	PSME3	9606.ENSP00000440485	9606.ENSP00000293362	0.099	0.091	0.36	0.322	0.597
PSMD9	PSMF1	9606.ENSP00000440485	9606.ENSP00000338039	0.121	0.095	0	0.493	0.562
PSMD9	PSME1	9606.ENSP00000440485	9606.ENSP00000372155	0.056	0.099	0.36	0.227	0.522
PSMD9	PSME4	9606.ENSP00000440485	9606.ENSP00000384211	0.081	0	0	0.566	0.585
PSME1	PSME2	9606.ENSP00000372155	9606.ENSP00000216802	0.913	0.989	0.9	0.984	0.999
PSME1	PSME3	9606.ENSP00000372155	9606.ENSP00000293362	0.048	0.095	0.9	0.618	0.965
PSME1	PSMF1	9606.ENSP00000372155	9606.ENSP00000338039	0.05	0	0	0.447	0.452
PSME1	PSME4	9606.ENSP00000372155	9606.ENSP00000384211	0.044	0.471	0	0.715	0.843
PSME2	PSME4	9606.ENSP00000216802	9606.ENSP00000384211	0.049	0	0	0.631	0.634
PSME2	PSME3	9606.ENSP00000216802	9606.ENSP00000293362	0.055	0.096	0.9	0.151	0.923
PSME3	PSMF1	9606.ENSP00000293362	9606.ENSP00000338039	0.222	0	0	0.763	0.807
PSME3	PSME4	9606.ENSP00000293362	9606.ENSP00000384211	0.063	0	0	0.87	0.873
PSME4	PSMF1	9606.ENSP00000384211	9606.ENSP00000338039	0.083	0	0	0.818	0.826
